# Supplementary material for: Distinct roles of haspin in stem cell division and male gametogenesis
Source: Sci Rep. 2021 Oct 6;11:19901. doi: 10.1038/s41598-021-99307-8 (PMC8494884; doi:10.1038/s41598-021-99307-8)
Supplement: Supplementary file 1 — Supplementary Information 1. [file 41598_2021_99307_MOESM1_ESM.xlsx]

## Sheet: KO vs KO Ctrl common
Ensembl	symbol	description	KO1 log2FoldChange	lfcSE	stat	pvalue	padj	KO2 log2FoldChange	lfcSE	stat	pvalue	padj	chr	start	end	length
ENSMUSG00000038580	Sct	secretin [Source:MGI Symbol;Acc:MGI:99466]	1.45	0.19	7.83	5.05e-15	1.2e-12	1.24	0.2	6.05	1.49e-09	1.87e-07	7	141278329	141279133	804
ENSMUSG00000003309	Ap1m2	adaptor protein complex AP-1, mu 2 subunit [Source:MGI Symbol;Acc:MGI:1336974]	1.42	0.11	13.46	2.54e-41	4.53e-38	1.06	0.13	8.39	4.78e-17	2.62e-14	9	21294274	21312337	18063
ENSMUSG00000030523	Trpm1	transient receptor potential cation channel, subfamily M, member 1 [Source:MGI Symbol;Acc:MGI:1330305]	1.4	0.21	6.74	1.56e-11	1.99e-09	1.11	0.28	3.94	8.15e-05	0.001641	7	64153834	64269775	115941
ENSMUSG00000056656	Apol8	apolipoprotein L 8 [Source:MGI Symbol;Acc:MGI:2444921]	1.37	0.23	5.86	4.66e-09	3.41e-07	1.17	0.3	3.92	8.96e-05	0.001775	15	77747798	77755229	7431
ENSMUSG00000034227	Foxj1	forkhead box J1 [Source:MGI Symbol;Acc:MGI:1347474]	1.34	0.16	8.51	1.68e-17	5.64e-15	1.74	0.19	9.34	9.28e-21	7e-18	11	116330703	116335399	4696
ENSMUSG00000031841	Cdh13	cadherin 13 [Source:MGI Symbol;Acc:MGI:99551]	1.34	0.2	6.73	1.66e-11	2.07e-09	1.59	0.23	6.86	6.72e-12	1.54e-09	8	118283732	119324921	1041189
ENSMUSG00000032572	Col6a4	collagen, type VI, alpha 4 [Source:MGI Symbol;Acc:MGI:1915803]	1.32	0.13	10.2	2.05e-24	1.31e-21	1.03	0.23	4.55	5.43e-06	0.0001884	9	105989453	106096783	107330
ENSMUSG00000016995	Matn4	matrilin 4 [Source:MGI Symbol;Acc:MGI:1328314]	1.24	0.22	5.71	1.15e-08	7.3e-07	1.17	0.27	4.33	1.5e-05	0.0004268	2	164389392	164405160	15768
ENSMUSG00000011463	Cpb1	carboxypeptidase B1 (tissue) [Source:MGI Symbol;Acc:MGI:1923953]	1.21	0.26	4.63	3.67e-06	0.0001052	1.45	0.32	4.49	7.02e-06	0.0002289	3	20248263	20275733	27470
ENSMUSG00000052221	Ppp1r36	protein phosphatase 1, regulatory subunit 36 [Source:MGI Symbol;Acc:MGI:2684916]	1.19	0.21	5.54	2.97e-08	1.72e-06	1.07	0.27	3.95	7.77e-05	0.001574	12	76417598	76439473	21875
ENSMUSG00000090981	Olfr718-ps1	olfactory receptor 718, pseudogene 1 [Source:MGI Symbol;Acc:MGI:3030552]	1.16	0.11	10.39	2.67e-25	1.98e-22	1.7	0.25	6.77	1.27e-11	2.74e-09	5	143134013	143147581	13568
ENSMUSG00000004110	Cacna1e	calcium channel, voltage-dependent, R type, alpha 1E subunit [Source:MGI Symbol;Acc:MGI:106217]	1.16	0.22	5.3	1.19e-07	5.76e-06	1.1	0.28	3.92	8.97e-05	0.001775	1	154390730	154884501	493771
ENSMUSG00000029875	Ccdc184	coiled-coil domain containing 184 [Source:MGI Symbol;Acc:MGI:2146066]	1.16	0.23	5.09	3.51e-07	1.48e-05	1.05	0.29	3.63	0.000284	0.00421	15	98167805	98170134	2329
ENSMUSG00000040866	Rsph6a	radial spoke head 6 homolog A (Chlamydomonas) [Source:MGI Symbol;Acc:MGI:1927643]	1.15	0.22	5.21	1.91e-07	8.9e-06	1.12	0.26	4.28	1.83e-05	0.0004964	7	19054689	19074447	19758
ENSMUSG00000039450	Dcxr	dicarbonyl L-xylulose reductase [Source:MGI Symbol;Acc:MGI:1915130]	1.11	0.11	9.8	1.08e-22	5.99e-20	1.36	0.17	7.94	2.09e-15	8.79e-13	11	120725398	120727281	1883
ENSMUSG00000024778	Fas	Fas (TNF receptor superfamily member 6) [Source:MGI Symbol;Acc:MGI:95484]	1.1	0.21	5.32	1.05e-07	5.24e-06	1.05	0.25	4.14	3.43e-05	0.0008298	19	34290658	34327770	37112
ENSMUSG00000028860	Sytl1	synaptotagmin-like 1 [Source:MGI Symbol;Acc:MGI:1933365]	1.09	0.15	7.33	2.25e-13	4.36e-11	1.32	0.18	7.32	2.48e-13	7.13e-11	4	133253089	133263113	10024
ENSMUSG00000086475	Platr13	pluripotency associated transcript 13 [Source:MGI Symbol;Acc:MGI:3651752]	1.07	0.16	6.55	5.66e-11	6.59e-09	1.7	0.29	5.9	3.67e-09	3.99e-07	11	41218836	41221096	2260
ENSMUSG00000079343	C1s2	complement component 1, s subcomponent 2 [Source:MGI Symbol;Acc:MGI:3644269]	1.07	0.23	4.67	2.94e-06	8.74e-05	1.16	0.26	4.44	8.85e-06	0.000275	6	124624624	124636085	11461
ENSMUSG00000097993	Ptprv	protein tyrosine phosphatase, receptor type, V [Source:MGI Symbol;Acc:MGI:108027]	1.06	0.1	10.5	9.07e-26	7.03e-23	1.05	0.17	6.09	1.13e-09	1.49e-07	1	135108496	135132594	24098
ENSMUSG00000072812	Ahnak2	AHNAK nucleoprotein 2 [Source:MGI Symbol;Acc:MGI:2144831]	1.05	0.11	9.41	4.86e-21	2.28e-18	1.18	0.18	6.46	1.03e-10	1.88e-08	12	112772193	112802657	30464
ENSMUSG00000038236	Hoxa7	homeobox A7 [Source:MGI Symbol;Acc:MGI:96179]	1.05	0.21	4.96	6.89e-07	2.6e-05	1.07	0.25	4.21	2.54e-05	0.0006458	6	52214490	52221854	7364
ENSMUSG00000029675	Eln	elastin [Source:MGI Symbol;Acc:MGI:95317]	1.03	0.2	5.25	1.56e-07	7.41e-06	1.68	0.22	7.65	1.99e-14	7.5e-12	5	134702592	134747323	44731
ENSMUSG00000035984	Nme5	NME/NM23 family member 5 [Source:MGI Symbol;Acc:MGI:1922783]	1.03	0.25	4.06	4.96e-05	0.0008655	1.1	0.32	3.44	0.0005925	0.007359	18	34562633	34579115	16482
ENSMUSG00000015243	Abca1	ATP-binding cassette, sub-family A (ABC1), member 1 [Source:MGI Symbol;Acc:MGI:99607]	1.01	0.18	5.75	8.73e-09	5.78e-07	1.53	0.2	7.57	3.64e-14	1.29e-11	4	53030786	53159895	129109
ENSMUSG00000062372	Otof	otoferlin [Source:MGI Symbol;Acc:MGI:1891247]	1.01	0.24	4.29	1.76e-05	0.0003713	1.08	0.29	3.73	0.0001901	0.003126	5	30367061	30461932	94871
ENSMUSG00000042477	Tfap2e	transcription factor AP-2, epsilon [Source:MGI Symbol;Acc:MGI:2679630]	1	0.2	5.1	3.35e-07	1.44e-05	1.12	0.22	4.97	6.7e-07	3.39e-05	4	126716005	126736240	20235
ENSMUSG00000083410	Gm14300	predicted gene 14300 [Source:MGI Symbol;Acc:MGI:3650106]	-1.01	0.26	-3.94	8.22e-05	0.001303	-1.47	0.3	-4.88	1.05e-06	4.91e-05	2	179612621	179613567	946
ENSMUSG00000031688	Pou4f2	POU domain, class 4, transcription factor 2 [Source:MGI Symbol;Acc:MGI:102524]	-1.02	0.18	-5.75	8.9e-09	5.87e-07	-1.3	0.21	-6.14	8.47e-10	1.15e-07	8	78433009	78436645	3636
ENSMUSG00000027750	Postn	periostin, osteoblast specific factor [Source:MGI Symbol;Acc:MGI:1926321]	-1.02	0.25	-4.14	3.54e-05	0.0006532	-1.53	0.31	-4.92	8.64e-07	4.14e-05	3	54361108	54391037	29929
ENSMUSG00000081858	Gm14514	predicted gene 14514 [Source:MGI Symbol;Acc:MGI:3705639]	-1.04	0.26	-3.97	7.21e-05	0.001169	-1.25	0.32	-3.84	0.0001246	0.002248	X	17252061	17254394	2333
ENSMUSG00000027794	Sohlh2	spermatogenesis and oogenesis specific basic helix-loop-helix 2 [Source:MGI Symbol;Acc:MGI:1921684]	-1.05	0.11	-9.27	1.83e-20	7.23e-18	-1.06	0.26	-4.1	4.16e-05	0.000967	3	55182027	55209957	27930
ENSMUSG00000040013	Fkbp6	FK506 binding protein 6 [Source:MGI Symbol;Acc:MGI:2137612]	-1.05	0.13	-7.99	1.39e-15	3.74e-13	-1.09	0.27	-4.12	3.73e-05	0.000888	5	135291703	135350044	58341
ENSMUSG00000035208	Slfn8	schlafen 8 [Source:MGI Symbol;Acc:MGI:2672859]	-1.06	0.23	-4.56	5.06e-06	0.0001375	-1.72	0.3	-5.7	1.2e-08	1.1e-06	11	83002157	83020810	18653
ENSMUSG00000087107	AI662270	expressed sequence AI662270 [Source:MGI Symbol;Acc:MGI:2144254]	-1.08	0.25	-4.36	1.3e-05	0.0002923	-1.47	0.31	-4.71	2.46e-06	9.98e-05	11	83223575	83226604	3029
ENSMUSG00000026185	Igfbp5	insulin-like growth factor binding protein 5 [Source:MGI Symbol;Acc:MGI:96440]	-1.09	0.17	-6.32	2.53e-10	2.61e-08	-1.89	0.24	-7.83	4.71e-15	1.9e-12	1	72857931	72874884	16953
ENSMUSG00000067702	Tuba3a	tubulin, alpha 3A [Source:MGI Symbol;Acc:MGI:1095406]	-1.14	0.1	-11.65	2.32e-31	2.43e-28	-1.82	0.18	-9.92	3.54e-23	2.92e-20	6	125278273	125286042	7769
ENSMUSG00000000103	Zfy2	zinc finger protein 2, Y-linked [Source:MGI Symbol;Acc:MGI:99213]	-1.16	0.26	-4.43	9.43e-06	0.0002256	-1.78	0.33	-5.45	5.16e-08	3.79e-06	Y	2106014	2170409	64395
ENSMUSG00000010796	Asz1	ankyrin repeat, SAM and basic leucine zipper domain containing 1 [Source:MGI Symbol;Acc:MGI:1921318]	-1.2	0.25	-4.75	2.02e-06	6.33e-05	-1.19	0.32	-3.68	0.000231	0.003609	6	18050963	18109061	58098
ENSMUSG00000010592	Dazl	deleted in azoospermia-like [Source:MGI Symbol;Acc:MGI:1342328]	-1.21	0.15	-7.97	1.6e-15	4.26e-13	-1.27	0.21	-6.01	1.88e-09	2.27e-07	17	50279393	50293599	14206
ENSMUSG00000071773	Rhox1	reproductive homeobox 1 [Source:MGI Symbol;Acc:MGI:3580237]	-1.21	0.17	-6.92	4.67e-12	6.7e-10	-1.68	0.24	-7.03	2.04e-12	5e-10	X	37213803	37222258	8455
ENSMUSG00000058328	Xlr5a	X-linked lymphocyte-regulated 5A [Source:MGI Symbol;Acc:MGI:3574108]	-1.21	0.26	-4.68	2.86e-06	8.51e-05	-2.24	0.33	-6.83	8.28e-12	1.85e-09	X	73107634	73292976	185342
ENSMUSG00000046180	4930550L24Rik	RIKEN cDNA 4930550L24 gene [Source:MGI Symbol;Acc:MGI:1922602]	-1.25	0.26	-4.79	1.67e-06	5.43e-05	-1.49	0.33	-4.56	5.03e-06	0.0001762	X	58909359	58920304	10945
ENSMUSG00000005947	Itgae	integrin alpha E, epithelial-associated [Source:MGI Symbol;Acc:MGI:1298377]	-1.3	0.21	-6.14	8.24e-10	7.42e-08	-1.1	0.25	-4.4	1.09e-05	0.0003292	11	73090582	73147446	56864
ENSMUSG00000037910	1700018B24Rik	RIKEN cDNA 1700018B24 gene [Source:MGI Symbol;Acc:MGI:1913582]	-1.31	0.2	-6.53	6.57e-11	7.6e-09	-1.61	0.3	-5.46	4.66e-08	3.48e-06	3	48605731	48609102	3371
ENSMUSG00000096528	G430049J08Rik	RIKEN cDNA G430049J08 gene [Source:MGI Symbol;Acc:MGI:3645649]	-1.33	0.22	-6.09	1.11e-09	9.63e-08	-2.08	0.25	-8.27	1.38e-16	6.74e-14	18	3471629	3474315	2686
ENSMUSG00000072774	Zfp951	zinc finger protein 951 [Source:MGI Symbol;Acc:MGI:2441896]	-1.35	0.13	-10.34	4.53e-25	3.1e-22	-1.59	0.16	-10.21	1.72e-24	1.83e-21	5	104813168	104860070	46902
ENSMUSG00000057836	Xlr3a	X-linked lymphocyte-regulated 3A [Source:MGI Symbol;Acc:MGI:109506]	-1.43	0.18	-8.07	6.78e-16	2.01e-13	-3.05	0.25	-12.36	4.15e-35	6.83e-32	X	73086292	73097095	10803
ENSMUSG00000052157	Gm650	predicted pseudogene 650 [Source:MGI Symbol;Acc:MGI:2685496]	-1.45	0.26	-5.53	3.13e-08	1.81e-06	-1.35	0.33	-4.16	3.24e-05	0.0007977	X	155304198	155305749	1551
ENSMUSG00000007107	Atp1a4	ATPase, Na+/K+ transporting, alpha 4 polypeptide [Source:MGI Symbol;Acc:MGI:1351335]	-1.47	0.26	-5.7	1.22e-08	7.69e-07	-1.26	0.33	-3.86	0.0001118	0.002082	1	172223512	172258414	34902
ENSMUSG00000091119	Ccdc152	coiled-coil domain containing 152 [Source:MGI Symbol;Acc:MGI:3641617]	-1.52	0.24	-6.29	3.22e-10	3.2e-08	-1.36	0.31	-4.44	8.82e-06	0.000275	15	3280626	3303526	22900
ENSMUSG00000051367	Six1	sine oculis-related homeobox 1 [Source:MGI Symbol;Acc:MGI:102780]	-1.61	0.13	-12.36	4.47e-35	6.13e-32	-1.33	0.23	-5.81	6.32e-09	6.36e-07	12	73040014	73053887	13873
ENSMUSG00000024300	Myo1f	myosin IF [Source:MGI Symbol;Acc:MGI:107711]	-1.61	0.14	-11.67	1.75e-31	1.98e-28	-1.37	0.16	-8.59	9e-18	5.43e-15	17	33555718	33607764	52046
ENSMUSG00000025038	Efhc2	EF-hand domain (C-terminal) containing 2 [Source:MGI Symbol;Acc:MGI:1921655]	-1.65	0.14	-12.13	7.24e-34	9.22e-31	-2.66	0.17	-15.3	7.83e-53	1.77e-49	X	17132048	17319368	187320
ENSMUSG00000025519	Tktl2	transketolase-like 2 [Source:MGI Symbol;Acc:MGI:1921669]	-1.67	0.21	-7.99	1.31e-15	3.59e-13	-1.68	0.26	-6.53	6.59e-11	1.23e-08	8	66511755	66518335	6580
ENSMUSG00000054727	1700013H16Rik	RIKEN cDNA 1700013H16 gene [Source:MGI Symbol;Acc:MGI:1922764]	-1.72	0.19	-9.29	1.58e-20	6.39e-18	-1.84	0.26	-6.96	3.51e-12	8.36e-10	X	53742900	53757831	14931
ENSMUSG00000055780	Usp26	ubiquitin specific peptidase 26 [Source:MGI Symbol;Acc:MGI:1933247]	-1.8	0.17	-10.35	4.36e-25	3.1e-22	-2.19	0.22	-9.92	3.31e-23	2.86e-20	X	51753958	51801233	47275
ENSMUSG00000067338	Tuba3b	tubulin, alpha 3B [Source:MGI Symbol;Acc:MGI:1095408]	-1.83	0.18	-10.27	1.01e-24	6.65e-22	-1.67	0.29	-5.81	6.4e-09	6.37e-07	6	145615756	145621479	5723
ENSMUSG00000000037	Scml2	sex comb on midleg-like 2 (Drosophila) [Source:MGI Symbol;Acc:MGI:1340042]	-1.85	0.12	-15.18	4.63e-52	1.65e-48	-1.97	0.17	-11.55	7.2e-31	1e-27	X	161117192	161258213	141021
ENSMUSG00000069053	Uba1y	ubiquitin-activating enzyme, Chr Y [Source:MGI Symbol;Acc:MGI:98891]	-1.98	0.14	-14.28	3.02e-46	7.69e-43	-4.47	0.2	-22.88	7.83e-116	2.84e-112	Y	818648	844224	25576
ENSMUSG00000057000	Nxf3	nuclear RNA export factor 3 [Source:MGI Symbol;Acc:MGI:2685230]	-2.02	0.15	-13.08	4.55e-39	7.37e-36	-1.69	0.22	-7.64	2.26e-14	8.18e-12	X	136072098	136085255	13157
ENSMUSG00000019817	Plagl1	pleiomorphic adenoma gene-like 1 [Source:MGI Symbol;Acc:MGI:1100874]	-2.02	0.2	-9.87	5.81e-23	3.34e-20	-2.44	0.24	-10.17	2.72e-24	2.6e-21	10	13060503	13131694	71191
ENSMUSG00000053211	Zfy1	zinc finger protein 1, Y-linked [Source:MGI Symbol;Acc:MGI:99212]	-2.03	0.18	-11.13	8.78e-29	7.82e-26	-3.55	0.26	-13.59	4.35e-42	7.88e-39	Y	725127	797409	72282
ENSMUSG00000069049	Eif2s3y	eukaryotic translation initiation factor 2, subunit 3, structural gene Y-linked [Source:MGI Symbol;Acc:MGI:1349430]	-2.07	0.1	-19.89	5.41e-88	4.82e-84	-4.32	0.14	-31.76	1.99e-221	3.6e-217	Y	1010542	1028847	18305
ENSMUSG00000108981	Gm15262	predicted gene 15262 [Source:MGI Symbol;Acc:MGI:3705232]	-2.08	0.25	-8.2	2.45e-16	7.63e-14	-1.78	0.31	-5.67	1.41e-08	1.26e-06	X	161287455	161366252	78797
ENSMUSG00000079584	Gm364	predicted gene 364 [Source:MGI Symbol;Acc:MGI:2685210]	-2.32	0.16	-14.87	5.07e-50	1.5e-46	-1.04	0.24	-4.26	2.03e-05	0.0005405	X	57409153	57488767	79614
ENSMUSG00000068457	Uty	ubiquitously transcribed tetratricopeptide repeat gene, Y chromosome [Source:MGI Symbol;Acc:MGI:894810]	-2.38	0.17	-14.24	5.35e-46	1.19e-42	-5.5	0.22	-24.89	9.48e-137	4.29e-133	Y	1096860	1245759	148899
ENSMUSG00000069045	Ddx3y	DEAD (Asp-Glu-Ala-Asp) box polypeptide 3, Y-linked [Source:MGI Symbol;Acc:MGI:1349406]	-2.58	0.17	-15.58	1.02e-54	4.53e-51	-5.94	0.21	-28.69	4.42e-181	2.67e-177	Y	1260770	1286629	25859
ENSMUSG00000109176	Zfp264	zinc finger protein 264 [Source:MGI Symbol;Acc:MGI:2151059]	-2.62	0.13	-19.78	4.4e-87	2.61e-83	-1.04	0.33	-3.17	0.001539	0.01473	7	6977245	6991087	13842
ENSMUSG00000050107	Haspin	histone H3 associated protein kinase [Source:MGI Symbol;Acc:MGI:1194498]	-5.01	0.15	-32.42	1.4e-230	2.5e-226	-5.85	0.2	-28.75	7.95e-182	7.2e-178	11	73135484	73138294	2810

## Sheet: OE vs OE Ctrl common
Ensembl	symbol	description	OE1 log2FoldChange	lfcSE	stat	pvalue	padj	OE2 log2FoldChange	lfcSE	stat	pvalue	padj	chr	start	end	length
ENSMUSG00000051397	Tacstd2	tumor-associated calcium signal transducer 2 [Source:MGI Symbol;Acc:MGI:1861606]	3.08	0.16	18.67	8.95e-78	2.58e-75	4.36	0.16	27.15	2.44e-162	1.76e-159	6	67534061	67535796	1735
ENSMUSG00000053897	Slc39a8	solute carrier family 39 (metal ion transporter), member 8 [Source:MGI Symbol;Acc:MGI:1914797]	3.04	0.15	20.66	7.73e-95	3.45e-92	3.99	0.14	28.74	1.07e-181	1.14e-178	3	135825278	135888572	63294
ENSMUSG00000020902	Ntn1	netrin 1 [Source:MGI Symbol;Acc:MGI:105088]	3.03	0.1	29.93	7.5e-197	1.82e-193	2.27	0.12	19.38	1.04e-83	1.41e-81	11	68209363	68400823	191460
ENSMUSG00000025597	Klhl4	kelch-like 4 [Source:MGI Symbol;Acc:MGI:2442829]	2.98	0.3	10.02	1.29e-23	4.45e-22	2.7	0.37	7.22	5.2e-13	4.72e-12	X	114474332	114560829	86497
ENSMUSG00000031841	Cdh13	cadherin 13 [Source:MGI Symbol;Acc:MGI:99551]	2.66	0.18	15.12	1.17e-51	1.49e-49	2.05	0.22	9.31	1.32e-20	2.07e-19	8	118283732	119324921	1041189
ENSMUSG00000015243	Abca1	ATP-binding cassette, sub-family A (ABC1), member 1 [Source:MGI Symbol;Acc:MGI:99607]	2.65	0.13	20.59	3.08e-94	1.35e-91	1.52	0.12	13.19	9.69e-40	3.79e-38	4	53030786	53159895	129109
ENSMUSG00000090981	Olfr718-ps1	olfactory receptor 718, pseudogene 1 [Source:MGI Symbol;Acc:MGI:3030552]	2.63	0.11	23.85	9.02e-126	7.9e-123	3.28	0.09	38.11	0	0	5	143134013	143147581	13568
ENSMUSG00000030093	Wnt7a	wingless-type MMTV integration site family, member 7A [Source:MGI Symbol;Acc:MGI:98961]	2.62	0.22	12.14	6.31e-34	3.83e-32	2.91	0.24	11.92	9.29e-33	2.74e-31	6	91363980	91411363	47383
ENSMUSG00000087150	BC064078	cDNA sequence BC064078 [Source:MGI Symbol;Acc:MGI:3040692]	2.6	0.3	8.57	1.08e-17	2.47e-16	4.78	0.3	16.04	7.08e-58	4.79e-56	6	128992951	129008040	15089
ENSMUSG00000022102	Dok2	docking protein 2 [Source:MGI Symbol;Acc:MGI:1332623]	2.58	0.11	22.58	7.01e-113	4.15e-110	2.31	0.12	20.08	1.01e-89	1.56e-87	14	70766035	70778495	12460
ENSMUSG00000051910	Sox6	SRY (sex determining region Y)-box 6 [Source:MGI Symbol;Acc:MGI:98368]	2.5	0.22	11.13	9.11e-29	4.27e-27	1.5	0.28	5.33	9.61e-08	5.23e-07	7	115470871	116038796	567925
ENSMUSG00000000560	Gabra2	gamma-aminobutyric acid (GABA) A receptor, subunit alpha 2 [Source:MGI Symbol;Acc:MGI:95614]	2.49	0.32	7.73	1.09e-14	2.01e-13	2.65	0.38	7.05	1.79e-12	1.55e-11	5	70957596	71095849	138253
ENSMUSG00000033446	Lpar6	lysophosphatidic acid receptor 6 [Source:MGI Symbol;Acc:MGI:1914418]	2.47	0.14	18.15	1.29e-73	3.21e-71	1.71	0.14	12.57	3.11e-36	1.07e-34	14	73237894	73243294	5400
ENSMUSG00000023959	Clic5	chloride intracellular channel 5 [Source:MGI Symbol;Acc:MGI:1917912]	2.46	0.2	12.01	3.24e-33	1.86e-31	3.55	0.19	19.01	1.5e-80	1.8e-78	17	44188571	44280168	91597
ENSMUSG00000039376	Synpo2l	synaptopodin 2-like [Source:MGI Symbol;Acc:MGI:1916010]	2.45	0.18	13.51	1.46e-41	1.27e-39	2.57	0.18	14.04	8.62e-45	3.88e-43	14	20658945	20668354	9409
ENSMUSG00000055026	Gabrg3	gamma-aminobutyric acid (GABA) A receptor, subunit gamma 3 [Source:MGI Symbol;Acc:MGI:95624]	2.45	0.26	9.28	1.63e-20	4.67e-19	2.59	0.3	8.61	7.56e-18	9.8e-17	7	56716464	57387188	670724
ENSMUSG00000108900	C430049E01Rik	RIKEN cDNA C430049E01 gene [Source:MGI Symbol;Acc:MGI:3588239]	2.42	0.17	14.14	2.22e-45	2.23e-43	2.33	0.18	12.76	2.67e-37	9.51e-36	8	71520119	71525711	5592
ENSMUSG00000008461	Fut1	fucosyltransferase 1 [Source:MGI Symbol;Acc:MGI:109375]	2.41	0.2	11.75	7.36e-32	4.02e-30	1.08	0.34	3.16	0.001599	0.004688	7	45617288	45621059	3771
ENSMUSG00000086475	Platr13	pluripotency associated transcript 13 [Source:MGI Symbol;Acc:MGI:3651752]	2.4	0.15	16.38	2.89e-60	5.02e-58	3.57	0.14	26.15	9.05e-151	4.69e-148	11	41218836	41221096	2260
ENSMUSG00000049109	Themis	thymocyte selection associated [Source:MGI Symbol;Acc:MGI:2443552]	2.4	0.29	8.19	2.64e-16	5.48e-15	1.26	0.41	3.09	0.002005	0.005779	10	28668359	28883818	215459
ENSMUSG00000051401	Kctd16	potassium channel tetramerisation domain containing 16 [Source:MGI Symbol;Acc:MGI:1914659]	2.39	0.28	8.46	2.68e-17	5.88e-16	1.06	0.42	2.52	0.01184	0.02881	18	40258360	40531168	272808
ENSMUSG00000038156	Spon1	spondin 1, (f-spondin) extracellular matrix protein [Source:MGI Symbol;Acc:MGI:2385287]	2.38	0.23	10.43	1.87e-25	7.21e-24	1.03	0.29	3.52	0.000431	0.001407	7	113765997	114043370	277373
ENSMUSG00000026824	Kcnj3	potassium inwardly-rectifying channel, subfamily J, member 3 [Source:MGI Symbol;Acc:MGI:104742]	2.37	0.14	17	7.77e-65	1.55e-62	2.74	0.14	19.4	8.22e-84	1.13e-81	2	55435969	55598145	162176
ENSMUSG00000027313	Chac1	ChaC, cation transport regulator 1 [Source:MGI Symbol;Acc:MGI:1916315]	2.35	0.15	15.97	2.08e-57	3.23e-55	1.06	0.21	5.08	3.86e-07	1.97e-06	2	119351228	119354381	3153
ENSMUSG00000057329	Bcl2	B cell leukemia/lymphoma 2 [Source:MGI Symbol;Acc:MGI:88138]	2.3	0.15	15.58	9.66e-55	1.32e-52	1.98	0.17	11.56	6.86e-31	1.85e-29	1	106538177	106714274	176097
ENSMUSG00000034159	2310007B03Rik	RIKEN cDNA 2310007B03 gene [Source:MGI Symbol;Acc:MGI:1919124]	2.21	0.17	12.76	2.89e-37	2.05e-35	2.15	0.19	11.21	3.72e-29	9.25e-28	1	93151348	93160948	9600
ENSMUSG00000053930	Shisa6	shisa family member 6 [Source:MGI Symbol;Acc:MGI:2685725]	2.19	0.19	11.82	3.08e-32	1.71e-30	2.46	0.19	13.13	2.12e-39	8.13e-38	11	66211724	66525964	314240
ENSMUSG00000026166	Ccl20	chemokine (C-C motif) ligand 20 [Source:MGI Symbol;Acc:MGI:1329031]	2.19	0.29	7.48	7.17e-14	1.21e-12	3.16	0.29	10.94	7.21e-28	1.69e-26	1	83116765	83119167	2402
ENSMUSG00000074813	Gm14005	predicted gene 14005 [Source:MGI Symbol;Acc:MGI:3652191]	2.18	0.26	8.53	1.44e-17	3.26e-16	2.24	0.28	7.94	2.05e-15	2.24e-14	2	128195992	128429349	233357
ENSMUSG00000056498	Tmem154	transmembrane protein 154 [Source:MGI Symbol;Acc:MGI:2444725]	2.14	0.16	13.1	3.51e-39	2.71e-37	1.08	0.24	4.45	8.46e-06	3.63e-05	3	84666191	84704575	38384
ENSMUSG00000041886	Macc1	metastasis associated in colon cancer 1 [Source:MGI Symbol;Acc:MGI:2685113]	2.14	0.36	5.93	3.04e-09	3.19e-08	3.54	0.37	9.59	8.4e-22	1.42e-20	12	119443409	119466934	23525
ENSMUSG00000024399	Ltb	lymphotoxin B [Source:MGI Symbol;Acc:MGI:104796]	2.08	0.12	17.48	1.95e-68	4.15e-66	2.73	0.12	22.78	7.02e-115	1.96e-112	17	35194438	35196320	1882
ENSMUSG00000037016	Frem2	Fras1 related extracellular matrix protein 2 [Source:MGI Symbol;Acc:MGI:2444465]	2.06	0.17	11.82	3.11e-32	1.73e-30	1.69	0.16	10.54	5.38e-26	1.16e-24	3	53513937	53657355	143418
ENSMUSG00000024172	St6gal2	beta galactoside alpha 2,6 sialyltransferase 2 [Source:MGI Symbol;Acc:MGI:2445190]	2.05	0.18	11.3	1.38e-29	6.72e-28	2.08	0.2	10.64	2e-26	4.39e-25	17	55445381	55514581	69200
ENSMUSG00000079330	Lemd1	LEM domain containing 1 [Source:MGI Symbol;Acc:MGI:1922403]	2.04	0.16	13.06	5.71e-39	4.37e-37	2.36	0.13	17.81	6.36e-71	6.01e-69	1	132191430	132259227	67797
ENSMUSG00000018920	Cxcl16	chemokine (C-X-C motif) ligand 16 [Source:MGI Symbol;Acc:MGI:1932682]	2.03	0.16	12.83	1.07e-37	7.79e-36	2.95	0.16	18.5	1.99e-76	2.16e-74	11	70453982	70459984	6002
ENSMUSG00000038879	Nipal2	NIPA-like domain containing 2 [Source:MGI Symbol;Acc:MGI:1924488]	2.03	0.23	8.79	1.44e-18	3.54e-17	2.52	0.25	10.18	2.44e-24	4.78e-23	15	34572798	34678706	105908
ENSMUSG00000022197	Pdzd2	PDZ domain containing 2 [Source:MGI Symbol;Acc:MGI:1922394]	2.02	0.13	15.83	1.8e-56	2.69e-54	1.35	0.12	11.04	2.35e-28	5.59e-27	15	12359710	12739924	380214
ENSMUSG00000023043	Krt18	keratin 18 [Source:MGI Symbol;Acc:MGI:96692]	2.02	0.14	13.97	2.43e-44	2.36e-42	3.25	0.16	20.86	1.12e-96	2.03e-94	15	102028215	102032026	3811
ENSMUSG00000047281	Sfn	stratifin [Source:MGI Symbol;Acc:MGI:1891831]	2.01	0.07	28.53	5.1e-179	1.02e-175	3.16	0.09	34.66	3.24e-263	1.45e-259	4	133600555	133602168	1613
ENSMUSG00000022425	Enpp2	ectonucleotide pyrophosphatase/phosphodiesterase 2 [Source:MGI Symbol;Acc:MGI:1321390]	1.99	0.14	14.32	1.7e-46	1.75e-44	2.03	0.16	12.5	7.71e-36	2.61e-34	15	54838897	54920146	81249
ENSMUSG00000050854	Tmem125	transmembrane protein 125 [Source:MGI Symbol;Acc:MGI:1923409]	1.98	0.13	14.92	2.36e-50	2.9e-48	1.47	0.16	9.32	1.19e-20	1.87e-19	4	118540940	118544044	3104
ENSMUSG00000057098	Ebf1	early B cell factor 1 [Source:MGI Symbol;Acc:MGI:95275]	1.98	0.19	10.43	1.85e-25	7.15e-24	1.43	0.21	6.9	5.28e-12	4.41e-11	11	44617316	45008091	390775
ENSMUSG00000031517	Gpm6a	glycoprotein m6a [Source:MGI Symbol;Acc:MGI:107671]	1.96	0.26	7.46	8.92e-14	1.5e-12	2.52	0.26	9.58	9.74e-22	1.64e-20	8	54954842	55060871	106029
ENSMUSG00000106361	Gm35066	predicted gene, 35066 [Source:MGI Symbol;Acc:MGI:5594225]	1.96	0.31	6.28	3.47e-10	4.04e-09	2.82	0.33	8.64	5.44e-18	7.12e-17	3	144972123	144982560	10437
ENSMUSG00000029484	Anxa3	annexin A3 [Source:MGI Symbol;Acc:MGI:1201378]	1.95	0.15	12.9	4.41e-38	3.25e-36	2.54	0.15	16.5	3.58e-61	2.65e-59	5	96793338	96845966	52628
ENSMUSG00000026315	Serpinb8	serine (or cysteine) peptidase inhibitor, clade B, member 8 [Source:MGI Symbol;Acc:MGI:894657]	1.95	0.21	9.33	1.02e-20	2.96e-19	3.38	0.19	18.13	1.95e-73	1.96e-71	1	107590005	107610484	20479
ENSMUSG00000036853	Mcoln3	mucolipin 3 [Source:MGI Symbol;Acc:MGI:1890500]	1.94	0.22	8.67	4.27e-18	1.01e-16	1.6	0.25	6.42	1.36e-10	1e-09	3	146117449	146141806	24357
ENSMUSG00000030800	Prss8	protease, serine 8 (prostasin) [Source:MGI Symbol;Acc:MGI:1923810]	1.92	0.1	19.05	6.05e-81	1.92e-78	2.27	0.11	20.93	3.07e-97	5.75e-95	7	127925715	127930104	4389
ENSMUSG00000086563	Platr15	pluripotency associated transcript 15 [Source:MGI Symbol;Acc:MGI:3650105]	1.92	0.1	18.65	1.36e-77	3.86e-75	2.43	0.09	28.17	1.39e-174	1.24e-171	2	150704535	150706876	2341
ENSMUSG00000055737	Ghr	growth hormone receptor [Source:MGI Symbol;Acc:MGI:95708]	1.92	0.12	15.8	3.34e-56	4.84e-54	2.41	0.11	21.26	2.44e-100	5.09e-98	15	3317759	3583492	265733
ENSMUSG00000038347	Tcte2	t-complex-associated testis expressed 2 [Source:MGI Symbol;Acc:MGI:98641]	1.91	0.12	15.47	5.53e-54	7.38e-52	2.49	0.12	20.44	7.52e-93	1.29e-90	17	13482552	13761825	279273
ENSMUSG00000037341	Slc9a7	solute carrier family 9 (sodium/hydrogen exchanger), member 7 [Source:MGI Symbol;Acc:MGI:2444530]	1.91	0.22	8.66	4.91e-18	1.15e-16	1.67	0.26	6.49	8.54e-11	6.38e-10	X	20105754	20291807	186053
ENSMUSG00000031647	Mfap3l	microfibrillar-associated protein 3-like [Source:MGI Symbol;Acc:MGI:1918556]	1.89	0.12	16.11	2.15e-58	3.54e-56	2.28	0.12	18.63	1.75e-77	1.96e-75	8	60632826	60676729	43903
ENSMUSG00000038305	Spats2l	spermatogenesis associated, serine-rich 2-like [Source:MGI Symbol;Acc:MGI:1914448]	1.88	0.13	14.77	2.15e-49	2.53e-47	1.6	0.14	11.41	3.77e-30	9.81e-29	1	57774161	57948394	174233
ENSMUSG00000029859	Epha1	Eph receptor A1 [Source:MGI Symbol;Acc:MGI:107381]	1.87	0.08	23.58	6.67e-123	5.22e-120	2.41	0.09	27.83	1.86e-170	1.43e-167	6	42358486	42373268	14782
ENSMUSG00000102343	Gm37381	predicted gene, 37381 [Source:MGI Symbol;Acc:MGI:5610609]	1.87	0.23	8.02	1.02e-15	2.04e-14	2.45	0.22	11.38	5.57e-30	1.44e-28	1	3905738	3986215	80477
ENSMUSG00000024247	Pkdcc	protein kinase domain containing, cytoplasmic [Source:MGI Symbol;Acc:MGI:2147077]	1.86	0.1	18.38	1.86e-75	5.02e-73	1.04	0.12	8.81	1.25e-18	1.72e-17	17	83215291	83225070	9779
ENSMUSG00000032625	Thsd7a	thrombospondin, type I, domain containing 7A [Source:MGI Symbol;Acc:MGI:2685683]	1.86	0.19	9.6	7.84e-22	2.44e-20	2.54	0.18	13.85	1.28e-43	5.56e-42	6	12311609	12749410	437801
ENSMUSG00000052821	Cysltr1	cysteinyl leukotriene receptor 1 [Source:MGI Symbol;Acc:MGI:1926218]	1.86	0.21	8.87	7e-19	1.76e-17	2.49	0.21	11.69	1.49e-31	4.13e-30	X	106574345	106603679	29334
ENSMUSG00000071637	Cebpd	CCAAT/enhancer binding protein (C/EBP), delta [Source:MGI Symbol;Acc:MGI:103573]	1.86	0.27	6.92	4.37e-12	6.2e-11	1.21	0.32	3.75	0.0001789	0.0006253	16	15887285	15891031	3746
ENSMUSG00000035498	Cdcp1	CUB domain containing protein 1 [Source:MGI Symbol;Acc:MGI:2442010]	1.85	0.13	14.68	8.29e-49	9.45e-47	2.12	0.13	16.44	1.07e-60	7.77e-59	9	123170823	123216038	45215
ENSMUSG00000072568	Fam84b	family with sequence similarity 84, member B [Source:MGI Symbol;Acc:MGI:3026924]	1.85	0.14	13.58	4.96e-42	4.38e-40	2.47	0.14	17.77	1.23e-70	1.16e-68	15	60818993	60853778	34785
ENSMUSG00000032667	Pon2	paraoxonase 2 [Source:MGI Symbol;Acc:MGI:106687]	1.85	0.14	13.31	1.95e-40	1.61e-38	2.26	0.14	16.03	8.37e-58	5.63e-56	6	5264146	5298455	34309
ENSMUSG00000024810	Il33	interleukin 33 [Source:MGI Symbol;Acc:MGI:1924375]	1.85	0.17	10.67	1.42e-26	5.8e-25	3.14	0.15	20.89	6.75e-97	1.23e-94	19	29925113	29960718	35605
ENSMUSG00000031089	Slc6a14	solute carrier family 6 (neurotransmitter transporter), member 14 [Source:MGI Symbol;Acc:MGI:1890216]	1.85	0.32	5.78	7.36e-09	7.34e-08	3.97	0.28	13.95	2.99e-44	1.32e-42	X	21714895	21742355	27460
ENSMUSG00000028184	Adgrl2	adhesion G protein-coupled receptor L2 [Source:MGI Symbol;Acc:MGI:2139714]	1.84	0.1	19.27	9.66e-83	3.31e-80	2.58	0.09	27.85	1.17e-170	9.29e-168	3	148815582	148990555	174973
ENSMUSG00000019989	Enpp3	ectonucleotide pyrophosphatase/phosphodiesterase 3 [Source:MGI Symbol;Acc:MGI:2143702]	1.84	0.1	18.94	5.6e-80	1.75e-77	1.69	0.1	17.21	2.39e-66	2.04e-64	10	24773813	24836195	62382
ENSMUSG00000025932	Eya1	EYA transcriptional coactivator and phosphatase 1 [Source:MGI Symbol;Acc:MGI:109344]	1.84	0.16	11.76	5.93e-32	3.24e-30	1.26	0.17	7.21	5.55e-13	5.02e-12	1	14168953	14310235	141282
ENSMUSG00000025255	Zfhx4	zinc finger homeodomain 4 [Source:MGI Symbol;Acc:MGI:2137668]	1.83	0.22	8.22	2e-16	4.19e-15	3.69	0.19	19.21	3.35e-82	4.37e-80	3	5218525	5415857	197332
ENSMUSG00000024331	Dsc2	desmocollin 2 [Source:MGI Symbol;Acc:MGI:103221]	1.82	0.11	15.86	1.26e-56	1.9e-54	2.13	0.12	18.15	1.35e-73	1.36e-71	18	20030632	20059554	28922
ENSMUSG00000054951	9130008F23Rik	RIKEN cDNA 9130008F23 gene [Source:MGI Symbol;Acc:MGI:1918833]	1.82	0.19	9.54	1.37e-21	4.19e-20	2.38	0.19	12.75	3.26e-37	1.15e-35	17	40875481	40880558	5077
ENSMUSG00000028780	Sema3c	sema domain, immunoglobulin domain (Ig), short basic domain, secreted, (semaphorin) 3C [Source:MGI Symbol;Acc:MGI:107557]	1.81	0.15	12.44	1.69e-35	1.13e-33	1.77	0.15	11.85	2.09e-32	6.06e-31	5	17574280	17730268	155988
ENSMUSG00000026994	Galnt3	polypeptide N-acetylgalactosaminyltransferase 3 [Source:MGI Symbol;Acc:MGI:894695]	1.81	0.16	11.51	1.25e-30	6.41e-29	2.39	0.15	15.63	4.68e-55	2.83e-53	2	66082765	66124994	42229
ENSMUSG00000028532	Cachd1	cache domain containing 1 [Source:MGI Symbol;Acc:MGI:2444177]	1.8	0.13	14.06	6.74e-45	6.65e-43	1.22	0.14	8.89	6.3e-19	8.84e-18	4	100776674	101029220	252546
ENSMUSG00000026479	Lamc2	laminin, gamma 2 [Source:MGI Symbol;Acc:MGI:99913]	1.78	0.11	16.71	1.03e-62	1.93e-60	1.99	0.11	18.93	6.19e-80	7.31e-78	1	153122755	153186447	63692
ENSMUSG00000024479	Mal2	mal, T cell differentiation protein 2 [Source:MGI Symbol;Acc:MGI:2146021]	1.78	0.17	10.55	5.33e-26	2.09e-24	2.2	0.18	12.55	3.91e-36	1.34e-34	15	54571365	54602846	31481
ENSMUSG00000020486	Sept4	septin 4 [Source:MGI Symbol;Acc:MGI:1270156]	1.78	0.21	8.54	1.29e-17	2.94e-16	2.91	0.21	13.7	1.03e-42	4.35e-41	11	87568902	87590539	21637
ENSMUSG00000033737	Fndc3c1	fibronectin type III domain containing 3C1 [Source:MGI Symbol;Acc:MGI:2685630]	1.77	0.09	20.25	3.88e-91	1.6e-88	2.32	0.09	26.97	3.14e-160	2.06e-157	X	106420040	106485401	65361
ENSMUSG00000030064	Frmd4b	FERM domain containing 4B [Source:MGI Symbol;Acc:MGI:2141794]	1.77	0.1	18.2	5.45e-74	1.39e-71	2.55	0.09	27.18	1.19e-162	8.84e-160	6	97286866	97617541	330675
ENSMUSG00000025666	Tmem47	transmembrane protein 47 [Source:MGI Symbol;Acc:MGI:2177570]	1.77	0.13	13.93	4.43e-44	4.22e-42	1.56	0.09	17.06	3.04e-65	2.52e-63	X	81070697	81097872	27175
ENSMUSG00000024354	Slc23a1	solute carrier family 23 (nucleobase transporters), member 1 [Source:MGI Symbol;Acc:MGI:1341903]	1.77	0.13	13.46	2.77e-41	2.4e-39	1.17	0.13	9.26	2.11e-20	3.27e-19	18	35614603	35627244	12641
ENSMUSG00000048304	Slitrk3	SLIT and NTRK-like family, member 3 [Source:MGI Symbol;Acc:MGI:2679447]	1.77	0.37	4.77	1.82e-06	1.27e-05	3.7	0.35	10.47	1.16e-25	2.44e-24	3	73047264	73057803	10539
ENSMUSG00000019900	Rfx6	regulatory factor X, 6 [Source:MGI Symbol;Acc:MGI:2445208]	1.76	0.26	6.8	1.06e-11	1.45e-10	2.72	0.25	10.8	3.34e-27	7.57e-26	10	51677759	51730429	52670
ENSMUSG00000102064	Gm28625	predicted gene 28625 [Source:MGI Symbol;Acc:MGI:5579331]	1.76	0.33	5.37	7.77e-08	6.73e-07	2.21	0.37	5.98	2.21e-09	1.43e-08	9	84890544	84890749	205
ENSMUSG00000090486	BC035947	cDNA sequence BC035947 [Source:MGI Symbol;Acc:MGI:2652858]	1.76	0.35	5.03	5.03e-07	3.84e-06	1.18	0.46	2.54	0.01122	0.02745	1	78497025	78512158	15133
ENSMUSG00000031965	Tbx20	T-box 20 [Source:MGI Symbol;Acc:MGI:1888496]	1.75	0.19	9.33	1.01e-20	2.94e-19	3.5	0.16	21.8	2.14e-105	4.87e-103	9	24718137	24774303	56166
ENSMUSG00000041301	Cftr	cystic fibrosis transmembrane conductance regulator [Source:MGI Symbol;Acc:MGI:88388]	1.75	0.27	6.45	1.09e-10	1.34e-09	1.96	0.32	6.19	6.04e-10	4.15e-09	6	18170686	18322768	152082
ENSMUSG00000023236	Scg5	secretogranin V [Source:MGI Symbol;Acc:MGI:98289]	1.75	0.36	4.88	1.05e-06	7.65e-06	1.43	0.47	3.05	0.002319	0.006596	2	113776361	113829121	52760
ENSMUSG00000020427	Igfbp3	insulin-like growth factor binding protein 3 [Source:MGI Symbol;Acc:MGI:96438]	1.74	0.14	12.22	2.32e-34	1.45e-32	3.96	0.15	27.1	1.12e-161	7.82e-159	11	7206085	7213923	7838
ENSMUSG00000055926	Gm14137	predicted gene 14137 [Source:MGI Symbol;Acc:MGI:3651144]	1.74	0.37	4.77	1.85e-06	1.29e-05	3.1	0.38	8.09	5.95e-16	6.78e-15	2	119174508	119177575	3067
ENSMUSG00000019647	Sema6a	sema domain, transmembrane domain (TM), and cytoplasmic domain, (semaphorin) 6A [Source:MGI Symbol;Acc:MGI:1203727]	1.72	0.09	19.27	9.86e-83	3.32e-80	2.55	0.08	30.68	1.05e-206	1.81e-203	18	47235597	47368870	133273
ENSMUSG00000027168	Pax6	paired box 6 [Source:MGI Symbol;Acc:MGI:97490]	1.72	0.11	16.09	3.01e-58	4.85e-56	-1.83	0.16	-11.19	4.54e-29	1.12e-27	2	105668899	105697364	28465
ENSMUSG00000018569	Cldn7	claudin 7 [Source:MGI Symbol;Acc:MGI:1859285]	1.72	0.13	13.2	9.17e-40	7.36e-38	2.43	0.13	19.3	4.96e-83	6.58e-81	11	69964778	69967885	3107
ENSMUSG00000008601	Rab25	RAB25, member RAS oncogene family [Source:MGI Symbol;Acc:MGI:1858203]	1.72	0.13	13	1.2e-38	9.06e-37	1.37	0.15	9.05	1.38e-19	2.02e-18	3	88542028	88548300	6272
ENSMUSG00000023964	Calcr	calcitonin receptor [Source:MGI Symbol;Acc:MGI:101950]	1.72	0.15	11.21	3.84e-29	1.84e-27	1.41	0.2	6.92	4.4e-12	3.7e-11	6	3685679	3764714	79035
ENSMUSG00000035692	Isg15	ISG15 ubiquitin-like modifier [Source:MGI Symbol;Acc:MGI:1855694]	1.72	0.24	7.02	2.15e-12	3.14e-11	4.2	0.19	22.07	6.67e-108	1.6e-105	4	156199423	156200818	1395
ENSMUSG00000029648	Flt1	FMS-like tyrosine kinase 1 [Source:MGI Symbol;Acc:MGI:95558]	1.71	0.17	10.14	3.57e-24	1.27e-22	1.98	0.17	11.56	6.8e-31	1.83e-29	5	147561603	147726011	164408
ENSMUSG00000027737	Slc7a11	solute carrier family 7 (cationic amino acid transporter, y+ system), member 11 [Source:MGI Symbol;Acc:MGI:1347355]	1.71	0.33	5.21	1.85e-07	1.5e-06	1.7	0.36	4.67	3e-06	1.36e-05	3	49892525	50443614	551089
ENSMUSG00000029022	Miip	migration and invasion inhibitory protein [Source:MGI Symbol;Acc:MGI:106506]	1.69	0.11	14.94	1.69e-50	2.09e-48	1.55	0.11	13.55	7.67e-42	3.17e-40	4	147860777	147868816	8039
ENSMUSG00000049382	Krt8	keratin 8 [Source:MGI Symbol;Acc:MGI:96705]	1.69	0.15	11.01	3.42e-28	1.57e-26	3.09	0.16	18.93	6.86e-80	8.05e-78	15	101996710	102004342	7632
ENSMUSG00000043003	Rasef	RAS and EF hand domain containing [Source:MGI Symbol;Acc:MGI:2448565]	1.69	0.16	10.62	2.34e-26	9.3e-25	3.08	0.14	21.7	2.23e-104	4.98e-102	4	73714578	73790709	76131
ENSMUSG00000048373	Fgfbp1	fibroblast growth factor binding protein 1 [Source:MGI Symbol;Acc:MGI:1096350]	1.69	0.18	9.28	1.73e-20	4.94e-19	2.65	0.18	14.75	2.89e-49	1.48e-47	5	43978857	43981779	2922
ENSMUSG00000041633	Kctd12b	potassium channel tetramerisation domain containing 12b [Source:MGI Symbol;Acc:MGI:2444667]	1.67	0.12	13.43	3.82e-41	3.28e-39	1.44	0.14	10.21	1.75e-24	3.45e-23	X	153685153	153696391	11238
ENSMUSG00000031342	Gpm6b	glycoprotein m6b [Source:MGI Symbol;Acc:MGI:107672]	1.67	0.19	8.71	3.03e-18	7.21e-17	1.18	0.24	4.97	6.61e-07	3.27e-06	X	166238910	166388988	150078
ENSMUSG00000046352	Gjb2	gap junction protein, beta 2 [Source:MGI Symbol;Acc:MGI:95720]	1.67	0.27	6.12	9.47e-10	1.06e-08	1.84	0.3	6.25	4.14e-10	2.9e-09	14	57098599	57104702	6103
ENSMUSG00000022090	Pdlim2	PDZ and LIM domain 2 [Source:MGI Symbol;Acc:MGI:2384850]	1.66	0.13	13.24	4.96e-40	4.05e-38	1.76	0.15	11.97	5.14e-33	1.55e-31	14	70164217	70177681	13464
ENSMUSG00000021636	Marveld2	MARVEL (membrane-associating) domain containing 2 [Source:MGI Symbol;Acc:MGI:2446166]	1.65	0.11	14.8	1.36e-49	1.62e-47	2.27	0.11	21.06	1.93e-98	3.78e-96	13	100595956	100616971	21015
ENSMUSG00000063531	Sema3e	sema domain, immunoglobulin domain (Ig), short basic domain, secreted, (semaphorin) 3E [Source:MGI Symbol;Acc:MGI:1340034]	1.64	0.09	18.41	1.09e-75	2.99e-73	1.6	0.08	19.08	3.53e-81	4.4e-79	5	14025275	14256689	231414
ENSMUSG00000022574	Naprt	nicotinate phosphoribosyltransferase [Source:MGI Symbol;Acc:MGI:2442664]	1.64	0.09	18.28	1.28e-74	3.34e-72	1.91	0.11	17.26	9.45e-67	8.27e-65	15	75890963	75894481	3518
ENSMUSG00000021838	Samd4	sterile alpha motif domain containing 4 [Source:MGI Symbol;Acc:MGI:1921730]	1.63	0.16	10.26	1.05e-24	3.86e-23	2.49	0.15	16.64	3.31e-62	2.53e-60	14	46882853	47105817	222964
ENSMUSG00000108405	Ywhaq-ps1	tyrosine 3-monooxygenase/tryptophan 5-monooxygenase activation protein theta, pseudogene 1 [Source:MGI Symbol;Acc:MGI:5010024]	1.63	0.19	8.71	2.92e-18	6.96e-17	3.08	0.16	19.2	3.38e-82	4.37e-80	7	97591692	97592402	710
ENSMUSG00000026628	Atf3	activating transcription factor 3 [Source:MGI Symbol;Acc:MGI:109384]	1.62	0.12	13.6	4.09e-42	3.64e-40	2.27	0.12	18.41	1.1e-75	1.16e-73	1	191170295	191218039	47744
ENSMUSG00000105440	Gm31693	predicted gene, 31693 [Source:MGI Symbol;Acc:MGI:5590852]	1.61	0.13	11.89	1.28e-32	7.19e-31	1.94	0.13	14.92	2.32e-50	1.22e-48	3	21702814	21712460	9646
ENSMUSG00000017978	Cadps2	Ca2+-dependent activator protein for secretion 2 [Source:MGI Symbol;Acc:MGI:2443963]	1.61	0.18	8.74	2.3e-18	5.54e-17	1.17	0.22	5.26	1.44e-07	7.75e-07	6	23262772	23839421	576649
ENSMUSG00000028926	Cdk14	cyclin-dependent kinase 14 [Source:MGI Symbol;Acc:MGI:894318]	1.6	0.13	11.87	1.74e-32	9.78e-31	2.56	0.13	19.76	7.25e-87	1.07e-84	5	4803390	5420312	616922
ENSMUSG00000097837	Gm26794	predicted gene, 26794 [Source:MGI Symbol;Acc:MGI:5477288]	1.59	0.35	4.57	4.8e-06	3.11e-05	1.55	0.42	3.7	0.0002117	0.0007302	2	55433513	55437860	4347
ENSMUSG00000036030	Prtg	protogenin [Source:MGI Symbol;Acc:MGI:2444710]	1.58	0.11	14.59	3.23e-48	3.62e-46	2.16	0.09	24.87	1.65e-136	6.68e-134	9	72806873	72917291	110418
ENSMUSG00000032420	Nt5e	5' nucleotidase, ecto [Source:MGI Symbol;Acc:MGI:99782]	1.58	0.21	7.53	5.04e-14	8.69e-13	2.61	0.32	8.17	3.16e-16	3.69e-15	9	88327196	88372092	44896
ENSMUSG00000001025	S100a6	S100 calcium binding protein A6 (calcyclin) [Source:MGI Symbol;Acc:MGI:1339467]	1.56	0.15	10.18	2.33e-24	8.35e-23	2.41	0.16	15.24	2.03e-52	1.14e-50	3	90612881	90624181	11300
ENSMUSG00000031326	Cdx4	caudal type homeobox 4 [Source:MGI Symbol;Acc:MGI:88362]	1.56	0.35	4.53	5.87e-06	3.74e-05	1.17	0.43	2.69	0.007192	0.0184	X	103321397	103330592	9195
ENSMUSG00000003309	Ap1m2	adaptor protein complex AP-1, mu 2 subunit [Source:MGI Symbol;Acc:MGI:1336974]	1.55	0.09	16.77	3.97e-63	7.49e-61	1.82	0.1	18.89	1.34e-79	1.55e-77	9	21294274	21312337	18063
ENSMUSG00000007888	Crlf1	cytokine receptor-like factor 1 [Source:MGI Symbol;Acc:MGI:1340030]	1.55	0.15	10.2	1.9e-24	6.85e-23	2.1	0.15	13.85	1.25e-43	5.43e-42	8	70493157	70504081	10924
ENSMUSG00000098678	Mroh6	maestro heat-like repeat family member 6 [Source:MGI Symbol;Acc:MGI:5011755]	1.55	0.24	6.61	3.94e-11	5.12e-10	3.14	0.21	14.69	7.14e-49	3.61e-47	15	75884136	75888770	4634
ENSMUSG00000026765	Lypd6b	LY6/PLAUR domain containing 6B [Source:MGI Symbol;Acc:MGI:1919147]	1.55	0.25	6.13	8.67e-10	9.71e-09	2.85	0.24	12.03	2.4e-33	7.35e-32	2	49787687	49948849	161162
ENSMUSG00000050953	Gja1	gap junction protein, alpha 1 [Source:MGI Symbol;Acc:MGI:95713]	1.54	0.1	16.14	1.35e-58	2.26e-56	1.55	0.09	16.75	5.42e-63	4.21e-61	10	56377299	56390419	13120
ENSMUSG00000033965	Slc16a2	solute carrier family 16 (monocarboxylic acid transporters), member 2 [Source:MGI Symbol;Acc:MGI:1203732]	1.54	0.11	14.13	2.62e-45	2.62e-43	1.66	0.11	14.77	2.33e-49	1.2e-47	X	103697413	103821983	124570
ENSMUSG00000022723	Crybg3	beta-gamma crystallin domain containing 3 [Source:MGI Symbol;Acc:MGI:2676311]	1.54	0.12	13.24	5.15e-40	4.19e-38	1.4	0.11	12.54	4.29e-36	1.47e-34	16	59490774	59555752	64978
ENSMUSG00000097448	Platr22	pluripotency associated transcript 22 [Source:MGI Symbol;Acc:MGI:4439804]	1.54	0.17	9.04	1.51e-19	3.96e-18	1.16	0.19	6.11	9.84e-10	6.63e-09	1	136696210	136726142	29932
ENSMUSG00000084927	Gm5724	predicted gene 5724 [Source:MGI Symbol;Acc:MGI:3643685]	1.54	0.36	4.29	1.81e-05	0.0001047	1.65	0.44	3.79	0.0001503	0.0005303	6	141708117	141773810	65693
ENSMUSG00000026342	Slc35f5	solute carrier family 35, member F5 [Source:MGI Symbol;Acc:MGI:1921400]	1.53	0.09	17.73	2.28e-70	5.15e-68	1.8	0.08	21.48	2.28e-102	4.93e-100	1	125560594	125595820	35226
ENSMUSG00000085773	Gm16233	predicted gene 16233 [Source:MGI Symbol;Acc:MGI:3802088]	1.53	0.19	8.26	1.46e-16	3.09e-15	1.96	0.18	10.81	3.22e-27	7.3e-26	3	144947560	144954878	7318
ENSMUSG00000039934	Gsap	gamma-secretase activating protein [Source:MGI Symbol;Acc:MGI:2442259]	1.52	0.14	10.84	2.25e-27	9.7e-26	1.82	0.14	12.85	8.44e-38	3.05e-36	5	21186254	21315132	128878
ENSMUSG00000108084	Gm7932	predicted gene 7932 [Source:MGI Symbol;Acc:MGI:3643446]	1.52	0.22	7.02	2.25e-12	3.27e-11	2.05	0.23	8.71	3.04e-18	4.07e-17	6	48860328	48866083	5755
ENSMUSG00000071552	Tigit	T cell immunoreceptor with Ig and ITIM domains [Source:MGI Symbol;Acc:MGI:3642260]	1.52	0.38	3.97	7.26e-05	0.0003738	2.34	0.42	5.56	2.74e-08	1.59e-07	16	43648860	43664184	15324
ENSMUSG00000004891	Nes	nestin [Source:MGI Symbol;Acc:MGI:101784]	1.5	0.1	15.76	5.94e-56	8.44e-54	2.2	0.09	25.23	1.78e-140	7.77e-138	3	87971077	87980451	9374
ENSMUSG00000051951	Xkr4	X-linked Kx blood group related 4 [Source:MGI Symbol;Acc:MGI:3528744]	1.5	0.25	6.07	1.28e-09	1.4e-08	2.86	0.24	12.03	2.4e-33	7.35e-32	1	3205900	3671498	465598
ENSMUSG00000041272	Tox	thymocyte selection-associated high mobility group box [Source:MGI Symbol;Acc:MGI:2181659]	1.5	0.33	4.51	6.59e-06	4.16e-05	2.66	0.33	8.17	2.97e-16	3.46e-15	4	6686352	6991557	305205
ENSMUSG00000000958	Slc7a7	solute carrier family 7 (cationic amino acid transporter, y+ system), member 7 [Source:MGI Symbol;Acc:MGI:1337120]	1.49	0.1	15.48	4.8e-54	6.48e-52	1.09	0.1	11.34	8.47e-30	2.17e-28	14	54369441	54417780	48339
ENSMUSG00000029561	Oasl2	2'-5' oligoadenylate synthetase-like 2 [Source:MGI Symbol;Acc:MGI:1344390]	1.48	0.17	8.7	3.2e-18	7.6e-17	3.02	0.15	20.63	1.34e-94	2.33e-92	5	114896935	114912234	15299
ENSMUSG00000027419	Pcsk2	proprotein convertase subtilisin/kexin type 2 [Source:MGI Symbol;Acc:MGI:97512]	1.48	0.32	4.71	2.44e-06	1.67e-05	1.22	0.42	2.87	0.00413	0.01119	2	143546155	143816285	270130
ENSMUSG00000094800	Gm9780	predicted gene 9780 [Source:MGI Symbol;Acc:MGI:3710532]	1.48	0.42	3.53	0.000413	0.001816	1.52	0.59	2.57	0.01027	0.02534	14	26027281	26042711	15430
ENSMUSG00000020142	Slc1a4	solute carrier family 1 (glutamate/neutral amino acid transporter), member 4 [Source:MGI Symbol;Acc:MGI:2135601]	1.47	0.08	17.7	4.41e-70	9.84e-68	1.41	0.1	14.82	1.01e-49	5.26e-48	11	20302179	20332713	30534
ENSMUSG00000026579	F5	coagulation factor V [Source:MGI Symbol;Acc:MGI:88382]	1.47	0.12	12.35	5.04e-35	3.3e-33	2.41	0.11	22.33	1.84e-110	4.71e-108	1	164151837	164220277	68440
ENSMUSG00000053007	Creb5	cAMP responsive element binding protein 5 [Source:MGI Symbol;Acc:MGI:2443973]	1.47	0.13	10.97	5.18e-28	2.34e-26	1.25	0.15	8.33	8.1e-17	9.76e-16	6	53287269	53700376	413107
ENSMUSG00000030587	2200002D01Rik	RIKEN cDNA 2200002D01 gene [Source:MGI Symbol;Acc:MGI:1919525]	1.47	0.16	8.92	4.7e-19	1.2e-17	1.86	0.19	9.98	1.82e-23	3.39e-22	7	29246560	29248466	1906
ENSMUSG00000026866	Kynu	kynureninase (L-kynurenine hydrolase) [Source:MGI Symbol;Acc:MGI:1918039]	1.47	0.25	5.79	6.84e-09	6.85e-08	2.38	0.25	9.41	4.88e-21	7.9e-20	2	43555328	43682715	127387
ENSMUSG00000016283	H2-M2	histocompatibility 2, M region locus 2 [Source:MGI Symbol;Acc:MGI:95914]	1.47	0.3	4.92	8.77e-07	6.45e-06	2.06	0.3	6.89	5.69e-12	4.74e-11	17	37480850	37483552	2702
ENSMUSG00000028270	Gbp2	guanylate binding protein 2 [Source:MGI Symbol;Acc:MGI:102772]	1.46	0.1	15.3	8.14e-53	1.06e-50	2.96	0.1	31	4.85e-211	9.01e-208	3	142620601	142638008	17407
ENSMUSG00000018845	Unc45b	unc-45 myosin chaperone B [Source:MGI Symbol;Acc:MGI:2443377]	1.46	0.14	10.24	1.31e-24	4.77e-23	3.17	0.12	26.08	5.43e-150	2.75e-147	11	82910549	82943403	32854
ENSMUSG00000059588	Calcrl	calcitonin receptor-like [Source:MGI Symbol;Acc:MGI:1926944]	1.46	0.32	4.58	4.71e-06	3.05e-05	2.79	0.31	8.91	5.34e-19	7.52e-18	2	84330625	84425411	94786
ENSMUSG00000035566	Pcdh17	protocadherin 17 [Source:MGI Symbol;Acc:MGI:2684924]	1.46	0.32	4.57	4.88e-06	3.16e-05	3.06	0.32	9.67	3.87e-22	6.63e-21	14	84443562	84537060	93498
ENSMUSG00000000078	Klf6	Kruppel-like factor 6 [Source:MGI Symbol;Acc:MGI:1346318]	1.45	0.08	19.24	1.86e-82	6.17e-80	1.84	0.07	24.71	7.46e-135	2.97e-132	13	5861488	5870393	8905
ENSMUSG00000041782	Lad1	ladinin [Source:MGI Symbol;Acc:MGI:109343]	1.45	0.11	12.76	2.74e-37	1.95e-35	1.82	0.12	15.53	2.28e-54	1.36e-52	1	135818597	135833342	14745
ENSMUSG00000036913	Trim67	tripartite motif-containing 67 [Source:MGI Symbol;Acc:MGI:3045323]	1.45	0.11	12.61	1.81e-36	1.23e-34	1.65	0.09	18.22	3.51e-74	3.6e-72	8	124793091	124834713	41622
ENSMUSG00000028266	Lmo4	LIM domain only 4 [Source:MGI Symbol;Acc:MGI:109360]	1.45	0.17	8.56	1.12e-17	2.56e-16	1.38	0.17	7.96	1.68e-15	1.84e-14	3	144188529	144205220	16691
ENSMUSG00000033453	Adamts15	a disintegrin-like and metallopeptidase (reprolysin type) with thrombospondin type 1 motif, 15 [Source:MGI Symbol;Acc:MGI:2449569]	1.45	0.21	7	2.5e-12	3.63e-11	1.5	0.22	6.87	6.21e-12	5.15e-11	9	30899154	30922452	23298
ENSMUSG00000039197	Adk	adenosine kinase [Source:MGI Symbol;Acc:MGI:87930]	1.44	0.08	18.03	1.04e-72	2.48e-70	1.01	0.09	11.62	3.25e-31	8.93e-30	14	21052573	21448568	395995
ENSMUSG00000002980	Bcam	basal cell adhesion molecule [Source:MGI Symbol;Acc:MGI:1929940]	1.44	0.09	16.89	5.23e-64	1.01e-61	1.06	0.09	11.14	7.59e-29	1.85e-27	7	19756130	19771016	14886
ENSMUSG00000027356	Fermt1	fermitin family member 1 [Source:MGI Symbol;Acc:MGI:2443583]	1.44	0.11	13.33	1.61e-40	1.35e-38	1.64	0.11	15.17	5.64e-52	3.11e-50	2	132904388	132945906	41518
ENSMUSG00000020911	Krt19	keratin 19 [Source:MGI Symbol;Acc:MGI:96693]	1.44	0.11	12.77	2.29e-37	1.65e-35	3.72	0.12	31.85	1.17e-222	2.38e-219	11	100140809	100148665	7856
ENSMUSG00000038168	P3h2	prolyl 3-hydroxylase 2 [Source:MGI Symbol;Acc:MGI:2146663]	1.44	0.19	7.39	1.43e-13	2.34e-12	2.31	0.19	12.04	2.2e-33	6.77e-32	16	25959287	26105784	146497
ENSMUSG00000053414	Hunk	hormonally upregulated Neu-associated kinase [Source:MGI Symbol;Acc:MGI:1347352]	1.43	0.09	16.44	9.8e-61	1.74e-58	1.31	0.09	15.04	3.85e-51	2.07e-49	16	90386396	90499553	113157
ENSMUSG00000048915	Efna5	ephrin A5 [Source:MGI Symbol;Acc:MGI:107444]	1.43	0.16	9	2.21e-19	5.76e-18	1.93	0.16	12.2	3.24e-34	1.02e-32	17	62604183	62881317	277134
ENSMUSG00000020000	Moxd1	monooxygenase, DBH-like 1 [Source:MGI Symbol;Acc:MGI:1921582]	1.43	0.18	7.89	2.95e-15	5.71e-14	1.57	0.18	8.51	1.79e-17	2.27e-16	10	24223516	24302790	79274
ENSMUSG00000042510	AA986860	expressed sequence AA986860 [Source:MGI Symbol;Acc:MGI:2138143]	1.43	0.19	7.64	2.11e-14	3.78e-13	2.62	0.17	15.51	3.17e-54	1.87e-52	1	130731975	130744622	12647
ENSMUSG00000103897	Pcdhga8	protocadherin gamma subfamily A, 8 [Source:MGI Symbol;Acc:MGI:1935221]	1.43	0.26	5.47	4.47e-08	4.01e-07	-1.28	0.46	-2.8	0.005167	0.01366	18	37725705	37841873	116168
ENSMUSG00000022123	Scel	sciellin [Source:MGI Symbol;Acc:MGI:1891228]	1.43	0.33	4.36	1.27e-05	7.55e-05	1.79	0.38	4.71	2.47e-06	1.13e-05	14	103513340	103613346	100006
ENSMUSG00000111619	AC154630.1		1.42	0.08	17.75	1.59e-70	3.66e-68	1.15	0.08	14.44	2.79e-47	1.36e-45	9	36089919	36092359	2440
ENSMUSG00000070583	Fv1	Friend virus susceptibility 1 [Source:MGI Symbol;Acc:MGI:95595]	1.42	0.28	5.04	4.71e-07	3.6e-06	2.68	0.25	10.62	2.53e-26	5.53e-25	4	147868978	147870358	1380
ENSMUSG00000022057	Adamdec1	ADAM-like, decysin 1 [Source:MGI Symbol;Acc:MGI:1917650]	1.42	0.42	3.42	0.0006153	0.002597	1.99	0.6	3.33	0.0008541	0.002644	14	68563387	68582086	18699
ENSMUSG00000020467	Efemp1	epidermal growth factor-containing fibulin-like extracellular matrix protein 1 [Source:MGI Symbol;Acc:MGI:1339998]	1.4	0.2	7	2.53e-12	3.67e-11	2.89	0.19	15.32	5.67e-53	3.24e-51	11	28853203	28926743	73540
ENSMUSG00000035580	Kcnh8	potassium voltage-gated channel, subfamily H (eag-related), member 8 [Source:MGI Symbol;Acc:MGI:2445160]	1.4	0.24	5.74	9.23e-09	9.08e-08	1.74	0.26	6.79	1.14e-11	9.22e-11	17	52602708	52979194	376486
ENSMUSG00000061859	Patj	PATJ, crumbs cell polarity complex component [Source:MGI Symbol;Acc:MGI:1277960]	1.39	0.11	12.79	1.96e-37	1.42e-35	1.96	0.1	19.07	4.18e-81	5.16e-79	4	98395784	98719603	323819
ENSMUSG00000020411	Nipal4	NIPA-like domain containing 4 [Source:MGI Symbol;Acc:MGI:2444671]	1.39	0.18	7.59	3.15e-14	5.53e-13	2.72	0.16	16.52	2.43e-61	1.82e-59	11	46148154	46166508	18354
ENSMUSG00000043903	Zfp469	zinc finger protein 469 [Source:MGI Symbol;Acc:MGI:2684868]	1.39	0.26	5.44	5.44e-08	4.81e-07	1.45	0.28	5.11	3.29e-07	1.69e-06	8	122269568	122272650	3082
ENSMUSG00000028539	Artn	artemin [Source:MGI Symbol;Acc:MGI:1333791]	1.39	0.26	5.34	9.09e-08	7.75e-07	1.07	0.32	3.38	0.0007197	0.002254	4	117926161	117929763	3602
ENSMUSG00000036103	Colec12	collectin sub-family member 12 [Source:MGI Symbol;Acc:MGI:2152907]	1.38	0.11	13.04	7.68e-39	5.84e-37	2.14	0.1	20.43	9.49e-93	1.62e-90	18	9707647	9877995	170348
ENSMUSG00000019866	Crybg1	crystallin beta-gamma domain containing 1 [Source:MGI Symbol;Acc:MGI:109544]	1.38	0.12	11.35	7.08e-30	3.49e-28	2.6	0.11	23.61	2.74e-123	8.87e-121	10	43950635	44148853	198218
ENSMUSG00000032366	Tpm1	tropomyosin 1, alpha [Source:MGI Symbol;Acc:MGI:98809]	1.38	0.14	10.12	4.52e-24	1.59e-22	1.9	0.14	14.04	9.2e-45	4.13e-43	9	67022589	67049406	26817
ENSMUSG00000072812	Ahnak2	AHNAK nucleoprotein 2 [Source:MGI Symbol;Acc:MGI:2144831]	1.37	0.11	12.72	4.76e-37	3.3e-35	1.14	0.13	9.06	1.26e-19	1.86e-18	12	112772193	112802657	30464
ENSMUSG00000021281	Tnfaip2	tumor necrosis factor, alpha-induced protein 2 [Source:MGI Symbol;Acc:MGI:104960]	1.37	0.22	6.23	4.52e-10	5.22e-09	1.36	0.24	5.6	2.15e-08	1.26e-07	12	111442468	111455018	12550
ENSMUSG00000024211	Grm8	glutamate receptor, metabotropic 8 [Source:MGI Symbol;Acc:MGI:1351345]	1.37	0.41	3.35	0.0008113	0.003318	1.75	0.53	3.31	0.0009374	0.002872	6	27275118	28135178	860060
ENSMUSG00000040264	Gbp2b	guanylate binding protein 2b [Source:MGI Symbol;Acc:MGI:95666]	1.36	0.09	14.61	2.29e-48	2.59e-46	3.34	0.08	43.98	0	0	3	142594846	142619179	24333
ENSMUSG00000029189	Sel1l3	sel-1 suppressor of lin-12-like 3 (C. elegans) [Source:MGI Symbol;Acc:MGI:1916941]	1.36	0.16	8.66	4.89e-18	1.15e-16	1.43	0.16	8.91	4.94e-19	6.98e-18	5	53107082	53213927	106845
ENSMUSG00000044279	Crb3	crumbs family member 3 [Source:MGI Symbol;Acc:MGI:2670904]	1.36	0.17	8.06	7.59e-16	1.53e-14	1.31	0.18	7.31	2.61e-13	2.44e-12	17	57059104	57065918	6814
ENSMUSG00000049866	Arl4c	ADP-ribosylation factor-like 4C [Source:MGI Symbol;Acc:MGI:2445172]	1.35	0.13	10.79	3.9e-27	1.65e-25	2.12	0.14	15.26	1.34e-52	7.61e-51	1	88673124	88702221	29097
ENSMUSG00000023039	Krt7	keratin 7 [Source:MGI Symbol;Acc:MGI:96704]	1.35	0.14	9.63	6.02e-22	1.89e-20	1.94	0.16	12.23	2.17e-34	6.91e-33	15	101411042	101430313	19271
ENSMUSG00000012017	Scarf2	scavenger receptor class F, member 2 [Source:MGI Symbol;Acc:MGI:1858430]	1.35	0.15	9.22	2.86e-20	8.08e-19	1.04	0.23	4.58	4.63e-06	2.05e-05	16	17797281	17808287	11006
ENSMUSG00000049307	Fut4	fucosyltransferase 4 [Source:MGI Symbol;Acc:MGI:95594]	1.34	0.18	7.45	9.23e-14	1.55e-12	2.14	0.17	12.47	1.11e-35	3.71e-34	9	14748319	14752393	4074
ENSMUSG00000022146	Osmr	oncostatin M receptor [Source:MGI Symbol;Acc:MGI:1330819]	1.34	0.34	3.89	0.0001004	0.0005033	2.52	0.34	7.52	5.37e-14	5.24e-13	15	6813576	6874969	61393
ENSMUSG00000030339	Ltbr	lymphotoxin B receptor [Source:MGI Symbol;Acc:MGI:104875]	1.33	0.13	10.62	2.34e-26	9.29e-25	1.28	0.14	9.45	3.49e-21	5.7e-20	6	125306570	125313885	7315
ENSMUSG00000056735	A930024E05Rik	RIKEN cDNA A930024E05 gene [Source:MGI Symbol;Acc:MGI:1924414]	1.33	0.13	9.92	3.49e-23	1.18e-21	1.1	0.15	7.16	8.31e-13	7.42e-12	5	122989353	122998345	8992
ENSMUSG00000022382	Wnt7b	wingless-type MMTV integration site family, member 7B [Source:MGI Symbol;Acc:MGI:98962]	1.33	0.15	9.11	8.4e-20	2.27e-18	2.77	0.15	18.77	1.23e-78	1.42e-76	15	85535438	85581821	46383
ENSMUSG00000046718	Bst2	bone marrow stromal cell antigen 2 [Source:MGI Symbol;Acc:MGI:1916800]	1.33	0.15	9.06	1.26e-19	3.33e-18	1.16	0.16	7.49	6.67e-14	6.47e-13	8	71534254	71537456	3202
ENSMUSG00000032085	Tagln	transgelin [Source:MGI Symbol;Acc:MGI:106012]	1.33	0.17	8.03	1.01e-15	2.02e-14	1.22	0.17	7.07	1.6e-12	1.39e-11	9	45929618	45936058	6440
ENSMUSG00000028194	Ddah1	dimethylarginine dimethylaminohydrolase 1 [Source:MGI Symbol;Acc:MGI:1916469]	1.32	0.1	12.66	9.8e-37	6.7e-35	1.26	0.11	11.64	2.57e-31	7.07e-30	3	145758674	145894277	135603
ENSMUSG00000001507	Itga3	integrin alpha 3 [Source:MGI Symbol;Acc:MGI:96602]	1.32	0.11	12.05	1.83e-33	1.08e-31	1.89	0.11	17.42	5.96e-68	5.39e-66	11	95044473	95076801	32328
ENSMUSG00000030770	Parva	parvin, alpha [Source:MGI Symbol;Acc:MGI:1931144]	1.32	0.14	9.33	1.1e-20	3.19e-19	1.94	0.14	13.69	1.15e-42	4.85e-41	7	112427504	112591692	164188
ENSMUSG00000030905	Crym	crystallin, mu [Source:MGI Symbol;Acc:MGI:102675]	1.32	0.18	7.4	1.38e-13	2.26e-12	1.31	0.19	7.02	2.23e-12	1.91e-11	7	120186379	120202111	15732
ENSMUSG00000024420	Zfp521	zinc finger protein 521 [Source:MGI Symbol;Acc:MGI:95459]	1.32	0.19	6.98	2.95e-12	4.24e-11	1.14	0.21	5.44	5.29e-08	2.97e-07	18	13687012	13972733	285721
ENSMUSG00000020160	Meis1	Meis homeobox 1 [Source:MGI Symbol;Acc:MGI:104717]	1.32	0.22	6.08	1.19e-09	1.31e-08	1.5	0.23	6.43	1.28e-10	9.4e-10	11	18879816	19018985	139169
ENSMUSG00000093910	Zfp853	zinc finger protein 853 [Source:MGI Symbol;Acc:MGI:2685638]	1.32	0.3	4.49	7.21e-06	4.52e-05	1.69	0.32	5.22	1.81e-07	9.58e-07	5	143287037	143293623	6586
ENSMUSG00000038894	Irs2	insulin receptor substrate 2 [Source:MGI Symbol;Acc:MGI:109334]	1.31	0.09	14.5	1.25e-47	1.36e-45	2.18	0.09	24.36	4.72e-131	1.76e-128	8	10984680	11008458	23778
ENSMUSG00000020023	Tmcc3	transmembrane and coiled coil domains 3 [Source:MGI Symbol;Acc:MGI:2442900]	1.31	0.09	14.1	3.96e-45	3.93e-43	2.1	0.09	22.96	1.16e-116	3.46e-114	10	94311948	94590956	279008
ENSMUSG00000060802	B2m	beta-2 microglobulin [Source:MGI Symbol;Acc:MGI:88127]	1.31	0.12	10.64	1.9e-26	7.61e-25	1.38	0.12	11.4	4.08e-30	1.06e-28	2	122147685	122153083	5398
ENSMUSG00000020137	Thap2	THAP domain containing, apoptosis associated protein 2 [Source:MGI Symbol;Acc:MGI:1914066]	1.31	0.15	8.67	4.33e-18	1.02e-16	1.08	0.17	6.49	8.58e-11	6.41e-10	10	115369965	115384435	14470
ENSMUSG00000035413	Tmem98	transmembrane protein 98 [Source:MGI Symbol;Acc:MGI:1923457]	1.3	0.11	12.29	9.78e-35	6.28e-33	1.11	0.11	9.83	8.43e-23	1.51e-21	11	80810174	80822033	11859
ENSMUSG00000026421	Csrp1	cysteine and glycine-rich protein 1 [Source:MGI Symbol;Acc:MGI:88549]	1.3	0.11	12.05	1.98e-33	1.16e-31	1.33	0.11	12.16	5.1e-34	1.61e-32	1	135720060	135752232	32172
ENSMUSG00000016918	Sulf1	sulfatase 1 [Source:MGI Symbol;Acc:MGI:2138563]	1.3	0.11	11.33	9.04e-30	4.43e-28	1.4	0.12	11.92	9.83e-33	2.9e-31	1	12692276	12861192	168916
ENSMUSG00000026768	Itga8	integrin alpha 8 [Source:MGI Symbol;Acc:MGI:109442]	1.3	0.16	7.91	2.66e-15	5.16e-14	2.52	0.15	16.79	3.08e-63	2.42e-61	2	12106631	12301922	195291
ENSMUSG00000070867	Trabd2b	TraB domain containing 2B [Source:MGI Symbol;Acc:MGI:3650152]	1.3	0.24	5.33	9.75e-08	8.27e-07	1.05	0.27	3.87	0.0001102	0.0003986	4	114406723	114615098	208375
ENSMUSG00000026655	Fam107b	family with sequence similarity 107, member B [Source:MGI Symbol;Acc:MGI:1913790]	1.29	0.11	11.41	3.93e-30	1.99e-28	1.99	0.11	18.35	3.28e-75	3.4e-73	2	3613757	3782142	168385
ENSMUSG00000026639	Lamb3	laminin, beta 3 [Source:MGI Symbol;Acc:MGI:99915]	1.29	0.18	7.11	1.19e-12	1.8e-11	1.41	0.2	7.16	8.04e-13	7.19e-12	1	193207698	193343878	136180
ENSMUSG00000029419	Gm996	predicted gene 996 [Source:MGI Symbol;Acc:MGI:2685842]	1.29	0.21	6.15	7.73e-10	8.69e-09	1.07	0.23	4.54	5.53e-06	2.43e-05	2	25575415	25581757	6342
ENSMUSG00000025128	Bhlhe22	basic helix-loop-helix family, member e22 [Source:MGI Symbol;Acc:MGI:1930001]	1.29	0.35	3.73	0.0001886	0.0008945	2.42	0.3	8.15	3.73e-16	4.32e-15	3	18054173	18057517	3344
ENSMUSG00000007476	Lrrc8a	leucine rich repeat containing 8A [Source:MGI Symbol;Acc:MGI:2652847]	1.28	0.12	10.96	5.76e-28	2.58e-26	1.06	0.13	8.31	9.94e-17	1.19e-15	2	30237714	30263790	26076
ENSMUSG00000026509	Capn2	calpain 2 [Source:MGI Symbol;Acc:MGI:88264]	1.27	0.12	10.26	1.12e-24	4.08e-23	1.86	0.13	14.65	1.3e-48	6.57e-47	1	182467259	182517608	50349
ENSMUSG00000025969	Nrp2	neuropilin 2 [Source:MGI Symbol;Acc:MGI:1100492]	1.27	0.13	10.05	9.64e-24	3.36e-22	2.12	0.12	17.34	2.56e-67	2.28e-65	1	62703284	62818695	115411
ENSMUSG00000030214	Plbd1	phospholipase B domain containing 1 [Source:MGI Symbol;Acc:MGI:1914107]	1.27	0.15	8.5	1.95e-17	4.34e-16	1.47	0.15	9.98	1.89e-23	3.53e-22	6	136612069	136661928	49859
ENSMUSG00000033306	Lpp	LIM domain containing preferred translocation partner in lipoma [Source:MGI Symbol;Acc:MGI:2441849]	1.27	0.16	7.77	7.69e-15	1.43e-13	1.72	0.14	12.01	3.3e-33	1e-31	16	24393349	24992576	599227
ENSMUSG00000022790	Igsf11	immunoglobulin superfamily, member 11 [Source:MGI Symbol;Acc:MGI:2388477]	1.27	0.17	7.64	2.24e-14	3.99e-13	1.5	0.17	8.69	3.55e-18	4.73e-17	16	38892670	39027159	134489
ENSMUSG00000044667	Plppr4	phospholipid phosphatase related 4 [Source:MGI Symbol;Acc:MGI:106530]	1.27	0.35	3.6	0.0003167	0.001424	1.07	0.44	2.45	0.0144	0.03423	3	117319138	117360876	41738
ENSMUSG00000021493	Pdlim7	PDZ and LIM domain 7 [Source:MGI Symbol;Acc:MGI:1914649]	1.26	0.09	13.84	1.37e-43	1.28e-41	1.54	0.1	15.03	4.68e-51	2.5e-49	13	55495794	55513676	17882
ENSMUSG00000025473	Adam8	a disintegrin and metallopeptidase domain 8 [Source:MGI Symbol;Acc:MGI:107825]	1.26	0.13	9.92	3.56e-23	1.2e-21	1.64	0.13	12.59	2.32e-36	8.02e-35	7	139978931	139992562	13631
ENSMUSG00000031530	Dusp4	dual specificity phosphatase 4 [Source:MGI Symbol;Acc:MGI:2442191]	1.26	0.13	9.38	6.59e-21	1.94e-19	2.48	0.14	17.87	2.2e-71	2.09e-69	8	34807296	34819894	12598
ENSMUSG00000057969	Sema3b	sema domain, immunoglobulin domain (Ig), short basic domain, secreted, (semaphorin) 3B [Source:MGI Symbol;Acc:MGI:107561]	1.26	0.14	9.25	2.17e-20	6.15e-19	1.19	0.16	7.58	3.55e-14	3.51e-13	9	107597673	107609229	11556
ENSMUSG00000092274	Neat1	nuclear paraspeckle assembly transcript 1 (non-protein coding) [Source:MGI Symbol;Acc:MGI:1914211]	1.26	0.15	8.21	2.22e-16	4.62e-15	1.3	0.09	14.24	5.37e-46	2.5e-44	19	5824707	5845478	20771
ENSMUSG00000070880	Gad1	glutamate decarboxylase 1 [Source:MGI Symbol;Acc:MGI:95632]	1.26	0.21	5.94	2.85e-09	3.01e-08	1.15	0.24	4.83	1.34e-06	6.35e-06	2	70553071	70602014	48943
ENSMUSG00000019785	Clvs2	clavesin 2 [Source:MGI Symbol;Acc:MGI:2443223]	1.25	0.14	9.25	2.3e-20	6.5e-19	1.05	0.16	6.56	5.27e-11	4.02e-10	10	33512285	33624769	112484
ENSMUSG00000041189	Chrnb1	cholinergic receptor, nicotinic, beta polypeptide 1 (muscle) [Source:MGI Symbol;Acc:MGI:87890]	1.25	0.14	8.79	1.47e-18	3.59e-17	1.23	0.14	9.03	1.78e-19	2.59e-18	11	69784035	69795943	11908
ENSMUSG00000021209	Ppp4r4	protein phosphatase 4, regulatory subunit 4 [Source:MGI Symbol;Acc:MGI:1921771]	1.25	0.14	8.72	2.77e-18	6.63e-17	2.69	0.13	20.06	1.51e-89	2.32e-87	12	103532282	103613831	81549
ENSMUSG00000021056	Tex21	testis expressed gene 21 [Source:MGI Symbol;Acc:MGI:1931131]	1.25	0.16	7.64	2.16e-14	3.86e-13	1.29	0.16	7.86	3.97e-15	4.22e-14	12	76198691	76246746	48055
ENSMUSG00000097493	9930014A18Rik	RIKEN cDNA 9930014A18 gene [Source:MGI Symbol;Acc:MGI:2444091]	1.25	0.22	5.75	8.9e-09	8.77e-08	1.59	0.25	6.25	4.04e-10	2.83e-09	15	60822270	60831793	9523
ENSMUSG00000004665	Cnn2	calponin 2 [Source:MGI Symbol;Acc:MGI:105093]	1.24	0.09	13.32	1.83e-40	1.51e-38	1.24	0.1	12.5	7.63e-36	2.59e-34	10	79988583	79996062	7479
ENSMUSG00000022218	Tgm1	transglutaminase 1, K polypeptide [Source:MGI Symbol;Acc:MGI:98730]	1.24	0.13	9.7	2.88e-22	9.26e-21	1.71	0.15	11.76	6.4e-32	1.81e-30	14	55700008	55713492	13484
ENSMUSG00000029860	Zyx	zyxin [Source:MGI Symbol;Acc:MGI:103072]	1.24	0.14	8.87	7.1e-19	1.78e-17	2.09	0.14	14.85	6.86e-50	3.59e-48	6	42349629	42360213	10584
ENSMUSG00000000385	Tmprss2	transmembrane protease, serine 2 [Source:MGI Symbol;Acc:MGI:1354381]	1.24	0.17	7.35	2.02e-13	3.28e-12	2.78	0.15	18.96	3.44e-80	4.08e-78	16	97564683	97611195	46512
ENSMUSG00000003534	Ddr1	discoidin domain receptor family, member 1 [Source:MGI Symbol;Acc:MGI:99216]	1.23	0.08	14.55	6.13e-48	6.85e-46	1.26	0.08	16.11	2.26e-58	1.55e-56	17	35681566	35704621	23055
ENSMUSG00000037419	Endod1	endonuclease domain containing 1 [Source:MGI Symbol;Acc:MGI:1919196]	1.23	0.12	10.67	1.48e-26	6.02e-25	1.47	0.11	13.03	8.12e-39	3.05e-37	9	14353989	14381507	27518
ENSMUSG00000061517	Sox21	SRY (sex determining region Y)-box 21 [Source:MGI Symbol;Acc:MGI:2654070]	1.23	0.14	8.79	1.44e-18	3.53e-17	-1.34	0.19	-7.11	1.19e-12	1.05e-11	14	118233231	118237030	3799
ENSMUSG00000022184	Fbxo4	F-box protein 4 [Source:MGI Symbol;Acc:MGI:2146220]	1.23	0.21	5.99	2.15e-09	2.31e-08	1.77	0.2	8.9	5.65e-19	7.95e-18	15	3965444	3979573	14129
ENSMUSG00000061887	Ssbp3	single-stranded DNA binding protein 3 [Source:MGI Symbol;Acc:MGI:1919725]	1.22	0.08	14.95	1.64e-50	2.05e-48	1.21	0.08	14.34	1.25e-46	5.96e-45	4	106910700	107049694	138994
ENSMUSG00000032531	Amotl2	angiomotin-like 2 [Source:MGI Symbol;Acc:MGI:1929286]	1.22	0.1	12.31	8.09e-35	5.22e-33	2.16	0.11	19.2	3.39e-82	4.37e-80	9	102716671	102733418	16747
ENSMUSG00000031995	St14	suppression of tumorigenicity 14 (colon carcinoma) [Source:MGI Symbol;Acc:MGI:1338881]	1.22	0.1	11.69	1.38e-31	7.41e-30	1.81	0.11	15.99	1.59e-57	1.06e-55	9	31089401	31131853	42452
ENSMUSG00000029086	Prom1	prominin 1 [Source:MGI Symbol;Acc:MGI:1100886]	1.22	0.11	10.94	7.39e-28	3.28e-26	1.42	0.11	12.5	7.32e-36	2.48e-34	5	43993619	44102032	108413
ENSMUSG00000019846	Lama4	laminin, alpha 4 [Source:MGI Symbol;Acc:MGI:109321]	1.22	0.16	7.67	1.67e-14	3.03e-13	1.63	0.16	10.3	7.31e-25	1.48e-23	10	38965514	39110188	144674
ENSMUSG00000028289	Epha7	Eph receptor A7 [Source:MGI Symbol;Acc:MGI:95276]	1.22	0.16	7.6	3.02e-14	5.32e-13	1.21	0.17	7.09	1.38e-12	1.21e-11	4	28813130	28967499	154369
ENSMUSG00000028841	Cnksr1	connector enhancer of kinase suppressor of Ras 1 [Source:MGI Symbol;Acc:MGI:2670958]	1.22	0.18	6.94	3.82e-12	5.44e-11	2.01	0.17	12.08	1.43e-33	4.42e-32	4	134228040	134238399	10359
ENSMUSG00000025738	Fbxl16	F-box and leucine-rich repeat protein 16 [Source:MGI Symbol;Acc:MGI:2448488]	1.22	0.19	6.44	1.19e-10	1.46e-09	1.09	0.21	5.1	3.48e-07	1.79e-06	17	25809084	25821244	12160
ENSMUSG00000104063	Pcdhgb7	protocadherin gamma subfamily B, 7 [Source:MGI Symbol;Acc:MGI:1935199]	1.22	0.34	3.64	0.0002724	0.001245	1.26	0.36	3.48	0.0005091	0.001639	18	37751599	37841873	90274
ENSMUSG00000006390	Elovl1	elongation of very long chain fatty acids (FEN1/Elo2, SUR4/Elo3, yeast)-like 1 [Source:MGI Symbol;Acc:MGI:1858959]	1.21	0.1	12.28	1.16e-34	7.44e-33	1.25	0.1	12.14	6.56e-34	2.06e-32	4	118428092	118432953	4861
ENSMUSG00000046694	Fam46b	family with sequence similarity 46, member B [Source:MGI Symbol;Acc:MGI:2140500]	1.21	0.14	8.6	7.84e-18	1.81e-16	1.49	0.14	10.87	1.64e-27	3.76e-26	4	133480131	133487938	7807
ENSMUSG00000022505	Emp2	epithelial membrane protein 2 [Source:MGI Symbol;Acc:MGI:1098726]	1.21	0.15	7.84	4.62e-15	8.75e-14	1.8	0.16	11.47	1.82e-30	4.82e-29	16	10281748	10313968	32220
ENSMUSG00000048022	Tmem229a	transmembrane protein 229A [Source:MGI Symbol;Acc:MGI:2442812]	1.21	0.22	5.6	2.13e-08	1.98e-07	1.66	0.23	7.34	2.19e-13	2.05e-12	6	24951140	24956297	5157
ENSMUSG00000027375	Mal	myelin and lymphocyte protein, T cell differentiation protein [Source:MGI Symbol;Acc:MGI:892970]	1.21	0.27	4.5	6.73e-06	4.24e-05	3.57	0.22	15.91	5.13e-57	3.34e-55	2	127633225	127656695	23470
ENSMUSG00000026483	Fam129a	family with sequence similarity 129, member A [Source:MGI Symbol;Acc:MGI:2137237]	1.2	0.11	10.68	1.28e-26	5.22e-25	1.06	0.12	8.55	1.25e-17	1.6e-16	1	151571185	151721939	150754
ENSMUSG00000021411	Pxdc1	PX domain containing 1 [Source:MGI Symbol;Acc:MGI:1914145]	1.2	0.18	6.55	5.85e-11	7.47e-10	1.38	0.19	7.37	1.7e-13	1.6e-12	13	34627839	34652681	24842
ENSMUSG00000028466	Creb3	cAMP responsive element binding protein 3 [Source:MGI Symbol;Acc:MGI:99946]	1.19	0.12	9.58	9.34e-22	2.89e-20	1.27	0.13	10.04	1.06e-23	2.01e-22	4	43562331	43567060	4729
ENSMUSG00000027070	Lrp2	low density lipoprotein receptor-related protein 2 [Source:MGI Symbol;Acc:MGI:95794]	1.19	0.13	9.07	1.14e-19	3.03e-18	1	0.12	8.62	6.48e-18	8.43e-17	2	69424339	69586065	161726
ENSMUSG00000021760	Gpx8	glutathione peroxidase 8 (putative) [Source:MGI Symbol;Acc:MGI:1916840]	1.19	0.15	7.89	3.06e-15	5.91e-14	1.6	0.15	10.45	1.45e-25	3.04e-24	13	113042762	113046388	3626
ENSMUSG00000026344	Lypd1	Ly6/Plaur domain containing 1 [Source:MGI Symbol;Acc:MGI:1919835]	1.19	0.26	4.62	3.88e-06	2.55e-05	1.69	0.27	6.33	2.45e-10	1.76e-09	1	125867621	125913101	45480
ENSMUSG00000081979	Rps8-ps3	ribosomal protein S8, pseudogene 3 [Source:MGI Symbol;Acc:MGI:3646130]	1.19	0.3	3.91	9.23e-05	0.0004659	-1.76	0.52	-3.41	0.0006427	0.00203	6	52118241	52118891	650
ENSMUSG00000027351	Spred1	sprouty protein with EVH-1 domain 1, related sequence [Source:MGI Symbol;Acc:MGI:2150016]	1.18	0.12	9.81	1.06e-22	3.49e-21	1.01	0.11	9.26	2.13e-20	3.31e-19	2	117121373	117182279	60906
ENSMUSG00000107429	Gm44206	predicted gene, 44206 [Source:MGI Symbol;Acc:MGI:5690598]	1.18	0.13	9.21	3.36e-20	9.41e-19	1.11	0.1	10.95	6.42e-28	1.5e-26	6	115824498	115842525	18027
ENSMUSG00000027499	Pkia	protein kinase inhibitor, alpha [Source:MGI Symbol;Acc:MGI:104747]	1.18	0.16	7.34	2.14e-13	3.46e-12	2.16	0.15	14.78	1.88e-49	9.7e-48	3	7366668	7445366	78698
ENSMUSG00000032714	Syde1	synapse defective 1, Rho GTPase, homolog 1 (C. elegans) [Source:MGI Symbol;Acc:MGI:1918959]	1.18	0.17	7.09	1.37e-12	2.06e-11	1.37	0.17	8.13	4.18e-16	4.82e-15	10	78584502	78591964	7462
ENSMUSG00000040003	Magi2	membrane associated guanylate kinase, WW and PDZ domain containing 2 [Source:MGI Symbol;Acc:MGI:1354953]	1.18	0.17	7.08	1.42e-12	2.13e-11	1.58	0.17	9.37	7.29e-21	1.16e-19	5	19227035	20704792	1477757
ENSMUSG00000001672	Marveld3	MARVEL (membrane-associating) domain containing 3 [Source:MGI Symbol;Acc:MGI:1920858]	1.18	0.18	6.47	9.89e-11	1.22e-09	1.66	0.18	9.16	5e-20	7.55e-19	8	109947913	109962203	14290
ENSMUSG00000055078	Gabra5	gamma-aminobutyric acid (GABA) A receptor, subunit alpha 5 [Source:MGI Symbol;Acc:MGI:95617]	1.18	0.22	5.44	5.25e-08	4.65e-07	1.82	0.24	7.59	3.1e-14	3.08e-13	7	57407671	57510059	102388
ENSMUSG00000026343	Gpr39	G protein-coupled receptor 39 [Source:MGI Symbol;Acc:MGI:1918361]	1.18	0.32	3.67	0.0002449	0.001134	2	0.32	6.29	3.22e-10	2.28e-09	1	125676994	125873862	196868
ENSMUSG00000104376	Gm37516	predicted gene, 37516 [Source:MGI Symbol;Acc:MGI:5610744]	1.18	0.41	2.89	0.003857	0.0132	1.85	0.6	3.09	0.001974	0.005696	1	182679938	182681892	1954
ENSMUSG00000055874	Foxi3	forkhead box I3 [Source:MGI Symbol;Acc:MGI:3511278]	1.17	0.16	7.46	8.74e-14	1.47e-12	1.37	0.16	8.48	2.18e-17	2.75e-16	6	70956530	70961066	4536
ENSMUSG00000029376	Mthfd2l	methylenetetrahydrofolate dehydrogenase (NADP+ dependent) 2-like [Source:MGI Symbol;Acc:MGI:1915871]	1.17	0.16	7.13	1e-12	1.53e-11	1.44	0.16	8.77	1.84e-18	2.5e-17	5	90931116	91021368	90252
ENSMUSG00000057914	Cacnb2	calcium channel, voltage-dependent, beta 2 subunit [Source:MGI Symbol;Acc:MGI:894644]	1.17	0.22	5.28	1.28e-07	1.06e-06	1.46	0.22	6.57	5.05e-11	3.86e-10	2	14603087	14987908	384821
ENSMUSG00000040710	St8sia4	ST8 alpha-N-acetyl-neuraminide alpha-2,8-sialyltransferase 4 [Source:MGI Symbol;Acc:MGI:106018]	1.17	0.31	3.82	0.0001356	0.0006638	2.88	0.26	10.87	1.62e-27	3.71e-26	1	95587681	95667571	79890
ENSMUSG00000089812	Gm15867	predicted gene 15867 [Source:MGI Symbol;Acc:MGI:3801862]	1.17	0.4	2.92	0.003521	0.01219	1.34	0.51	2.65	0.008132	0.02056	1	192854922	192856246	1324
ENSMUSG00000025959	Klf7	Kruppel-like factor 7 (ubiquitous) [Source:MGI Symbol;Acc:MGI:1935151]	1.16	0.09	12.75	3.14e-37	2.21e-35	1.52	0.08	18.01	1.49e-72	1.45e-70	1	64029446	64122282	92836
ENSMUSG00000023903	Mmp25	matrix metallopeptidase 25 [Source:MGI Symbol;Acc:MGI:2443938]	1.16	0.11	10.88	1.48e-27	6.42e-26	1.16	0.1	11.65	2.27e-31	6.27e-30	17	23629457	23645269	15812
ENSMUSG00000022500	Litaf	LPS-induced TN factor [Source:MGI Symbol;Acc:MGI:1929512]	1.16	0.11	10.46	1.36e-25	5.25e-24	1.5	0.11	13.5	1.54e-41	6.31e-40	16	10959274	11066157	106883
ENSMUSG00000040274	Cdk6	cyclin-dependent kinase 6 [Source:MGI Symbol;Acc:MGI:1277162]	1.16	0.12	9.41	4.97e-21	1.48e-19	1.9	0.12	15.67	2.52e-55	1.55e-53	5	3341484	3531008	189524
ENSMUSG00000040118	Cacna2d1	calcium channel, voltage-dependent, alpha2/delta subunit 1 [Source:MGI Symbol;Acc:MGI:88295]	1.16	0.13	8.79	1.55e-18	3.77e-17	1.02	0.13	8.13	4.17e-16	4.81e-15	5	15934690	16374511	439821
ENSMUSG00000032841	Prr5l	proline rich 5 like [Source:MGI Symbol;Acc:MGI:1919696]	1.16	0.15	7.84	4.6e-15	8.73e-14	2.21	0.14	16.1	2.62e-58	1.79e-56	2	101714284	101883027	168743
ENSMUSG00000036412	Arsi	arylsulfatase i [Source:MGI Symbol;Acc:MGI:2670959]	1.16	0.28	4.18	2.94e-05	0.0001638	3.24	0.23	13.84	1.46e-43	6.32e-42	18	60911779	60918561	6782
ENSMUSG00000073591	Pcdhb22	protocadherin beta 22 [Source:MGI Symbol;Acc:MGI:2136760]	1.16	0.31	3.73	0.0001948	0.0009202	1.59	0.33	4.74	2.11e-06	9.78e-06	18	37517870	37524479	6609
ENSMUSG00000104806	Gm42566	predicted gene 42566 [Source:MGI Symbol;Acc:MGI:5662703]	1.16	0.32	3.62	0.0002986	0.001351	1.24	0.34	3.65	0.0002623	0.0008906	5	64564176	64564819	643
ENSMUSG00000026970	Rbms1	RNA binding motif, single stranded interacting protein 1 [Source:MGI Symbol;Acc:MGI:1861774]	1.15	0.11	10.38	3.19e-25	1.2e-23	1.68	0.11	15.5	3.64e-54	2.13e-52	2	60750192	60963192	213000
ENSMUSG00000006445	Epha2	Eph receptor A2 [Source:MGI Symbol;Acc:MGI:95278]	1.15	0.11	10.05	9.52e-24	3.33e-22	1.44	0.11	12.77	2.3e-37	8.2e-36	4	141301239	141329384	28145
ENSMUSG00000048978	Nrsn1	neurensin 1 [Source:MGI Symbol;Acc:MGI:894662]	1.15	0.25	4.58	4.62e-06	3e-05	1.13	0.27	4.1	4.1e-05	0.0001583	13	25252039	25270502	18463
ENSMUSG00000021719	Rgs7bp	regulator of G-protein signalling 7 binding protein [Source:MGI Symbol;Acc:MGI:106334]	1.15	0.33	3.49	0.0004849	0.002098	1.22	0.39	3.18	0.001492	0.004402	13	104947152	105054930	107778
ENSMUSG00000069763	Tmem100	transmembrane protein 100 [Source:MGI Symbol;Acc:MGI:1915138]	1.15	0.35	3.25	0.001169	0.004591	2.4	0.35	6.79	1.11e-11	8.97e-11	11	90030347	90036508	6161
ENSMUSG00000069833	Ahnak	AHNAK nucleoprotein (desmoyokin) [Source:MGI Symbol;Acc:MGI:1316648]	1.14	0.15	7.8	6.01e-15	1.13e-13	2.03	0.13	16.14	1.39e-58	9.55e-57	19	8989283	9076919	87636
ENSMUSG00000021702	Thbs4	thrombospondin 4 [Source:MGI Symbol;Acc:MGI:1101779]	1.14	0.19	6.07	1.3e-09	1.42e-08	1.43	0.2	7.21	5.74e-13	5.19e-12	13	92751589	92794818	43229
ENSMUSG00000015970	Chdh	choline dehydrogenase [Source:MGI Symbol;Acc:MGI:1860776]	1.14	0.29	3.98	6.96e-05	0.0003593	1.57	0.31	5	5.71e-07	2.85e-06	14	30009022	30040466	31444
ENSMUSG00000075304	Sp5	trans-acting transcription factor 5 [Source:MGI Symbol;Acc:MGI:1927715]	1.14	0.39	2.88	0.00392	0.01337	2.54	0.48	5.31	1.11e-07	6.02e-07	2	70474922	70477729	2807
ENSMUSG00000056632	Dsg3	desmoglein 3 [Source:MGI Symbol;Acc:MGI:99499]	1.14	0.4	2.83	0.00462	0.01547	1.69	0.49	3.42	0.00062	0.001963	18	20510303	20541310	31007
ENSMUSG00000033149	Phldb2	pleckstrin homology like domain, family B, member 2 [Source:MGI Symbol;Acc:MGI:2444981]	1.13	0.16	7.1	1.23e-12	1.86e-11	2.65	0.16	16.45	8.04e-61	5.88e-59	16	45746242	45953598	207356
ENSMUSG00000068686	Cd59b	CD59b antigen [Source:MGI Symbol;Acc:MGI:1888996]	1.13	0.17	6.55	5.78e-11	7.39e-10	2.1	0.16	12.97	1.72e-38	6.34e-37	2	104069848	104091187	21339
ENSMUSG00000025321	Itgb8	integrin beta 8 [Source:MGI Symbol;Acc:MGI:1338035]	1.13	0.23	4.98	6.49e-07	4.87e-06	2.27	0.18	12.41	2.39e-35	7.95e-34	12	119158021	119238802	80781
ENSMUSG00000028033	Kcnq5	potassium voltage-gated channel, subfamily Q, member 5 [Source:MGI Symbol;Acc:MGI:1924937]	1.13	0.26	4.41	1.03e-05	6.22e-05	2.48	0.24	10.17	2.65e-24	5.17e-23	1	21398402	21961942	563540
ENSMUSG00000022512	Cldn1	claudin 1 [Source:MGI Symbol;Acc:MGI:1276109]	1.13	0.31	3.68	0.0002378	0.001105	2.18	0.28	7.69	1.43e-14	1.46e-13	16	26356641	26371841	15200
ENSMUSG00000046805	Mpeg1	macrophage expressed gene 1 [Source:MGI Symbol;Acc:MGI:1333743]	1.13	0.39	2.89	0.003904	0.01333	1.21	0.45	2.67	0.007491	0.01909	19	12460778	12465284	4506
ENSMUSG00000034974	Dapk3	death-associated protein kinase 3 [Source:MGI Symbol;Acc:MGI:1203520]	1.11	0.1	11.64	2.73e-31	1.44e-29	1.26	0.09	13.7	1.08e-42	4.55e-41	10	81183006	81193197	10191
ENSMUSG00000073600	Prob1	proline rich basic protein 1 [Source:MGI Symbol;Acc:MGI:2686460]	1.11	0.2	5.66	1.53e-08	1.46e-07	2.23	0.17	13	1.19e-38	4.42e-37	18	35650350	35655238	4888
ENSMUSG00000037887	Dusp8	dual specificity phosphatase 8 [Source:MGI Symbol;Acc:MGI:106626]	1.11	0.21	5.31	1.1e-07	9.24e-07	1.72	0.21	8.11	5.05e-16	5.78e-15	7	142079489	142095843	16354
ENSMUSG00000052062	Pard3b	par-3 family cell polarity regulator beta [Source:MGI Symbol;Acc:MGI:1919301]	1.11	0.25	4.51	6.54e-06	4.13e-05	1.64	0.25	6.58	4.78e-11	3.65e-10	1	61638823	62642284	1003461
ENSMUSG00000026420	Il24	interleukin 24 [Source:MGI Symbol;Acc:MGI:2135548]	1.11	0.31	3.62	0.000296	0.00134	2.8	0.27	10.18	2.37e-24	4.65e-23	1	130882073	130887454	5381
ENSMUSG00000044976	Wdr72	WD repeat domain 72 [Source:MGI Symbol;Acc:MGI:3583957]	1.11	0.37	3	0.002716	0.009698	1.56	0.43	3.67	0.0002461	0.0008399	9	74110355	74283308	172953
ENSMUSG00000024782	Ak3	adenylate kinase 3 [Source:MGI Symbol;Acc:MGI:1860835]	1.1	0.1	11.4	4.13e-30	2.08e-28	1.22	0.1	12.28	1.23e-34	3.96e-33	19	29020832	29047961	27129
ENSMUSG00000046269	Usp27x	ubiquitin specific peptidase 27, X chromosome [Source:MGI Symbol;Acc:MGI:1859645]	1.1	0.11	10.04	9.91e-24	3.45e-22	1.26	0.12	10.58	3.7e-26	8.02e-25	X	7371275	7375830	4555
ENSMUSG00000047501	Cldn4	claudin 4 [Source:MGI Symbol;Acc:MGI:1313314]	1.1	0.11	9.65	4.71e-22	1.49e-20	1.29	0.14	9.51	1.83e-21	3.03e-20	5	134945118	134946934	1816
ENSMUSG00000090125	Pou3f1	POU domain, class 3, transcription factor 1 [Source:MGI Symbol;Acc:MGI:101896]	1.1	0.14	7.84	4.36e-15	8.3e-14	1.17	0.15	7.88	3.36e-15	3.6e-14	4	124656806	124660655	3849
ENSMUSG00000043822	Adamtsl5	ADAMTS-like 5 [Source:MGI Symbol;Acc:MGI:1913798]	1.1	0.18	6.13	8.83e-10	9.86e-09	1.03	0.2	5.08	3.81e-07	1.95e-06	10	80339109	80348412	9303
ENSMUSG00000041309	Nkx6-2	NK6 homeobox 2 [Source:MGI Symbol;Acc:MGI:1352738]	1.1	0.23	4.78	1.78e-06	1.24e-05	2.63	0.24	10.85	2.03e-27	4.63e-26	7	139579375	139582797	3422
ENSMUSG00000040666	Sh3bgr	SH3-binding domain glutamic acid-rich protein [Source:MGI Symbol;Acc:MGI:1354740]	1.1	0.27	4.12	3.86e-05	0.0002101	1.38	0.27	5.18	2.19e-07	1.15e-06	16	96200469	96228933	28464
ENSMUSG00000073405	H2-T-ps	histocompatibility 2, T region locus, pseudogene [Source:MGI Symbol;Acc:MGI:2442805]	1.1	0.35	3.12	0.001795	0.006731	2.99	0.33	9.18	4.52e-20	6.84e-19	17	36109233	36111658	2425
ENSMUSG00000032501	Trib1	tribbles pseudokinase 1 [Source:MGI Symbol;Acc:MGI:2443397]	1.09	0.09	12.79	1.93e-37	1.4e-35	1.33	0.1	13.27	3.25e-40	1.29e-38	15	59648349	59656550	8201
ENSMUSG00000049090	Zadh2	zinc binding alcohol dehydrogenase, domain containing 2 [Source:MGI Symbol;Acc:MGI:2444835]	1.09	0.16	6.96	3.29e-12	4.72e-11	1.16	0.16	7.13	1e-12	8.86e-12	18	84088157	84097514	9357
ENSMUSG00000046314	Stxbp6	syntaxin binding protein 6 (amisyn) [Source:MGI Symbol;Acc:MGI:2384963]	1.09	0.2	5.54	3.02e-08	2.76e-07	1.62	0.18	8.84	9.18e-19	1.28e-17	12	44852487	45074493	222006
ENSMUSG00000031202	Rab39b	RAB39B, member RAS oncogene family [Source:MGI Symbol;Acc:MGI:1915040]	1.09	0.21	5.05	4.46e-07	3.43e-06	1.69	0.19	9.12	7.49e-20	1.12e-18	X	75572045	75578231	6186
ENSMUSG00000048583	Igf2	insulin-like growth factor 2 [Source:MGI Symbol;Acc:MGI:96434]	1.09	0.32	3.4	0.0006687	0.002799	2.1	0.36	5.89	3.88e-09	2.44e-08	7	142650765	142666816	16051
ENSMUSG00000022598	Psca	prostate stem cell antigen [Source:MGI Symbol;Acc:MGI:1919623]	1.09	0.33	3.35	0.0008221	0.003359	2.19	0.34	6.5	8.17e-11	6.12e-10	15	74714838	74717069	2231
ENSMUSG00000097619	4833422M21Rik	RIKEN cDNA 4833422M21 gene [Source:MGI Symbol;Acc:MGI:1923018]	1.09	0.37	2.98	0.002884	0.01023	1.47	0.42	3.53	0.0004141	0.001357	15	96231869	96254684	22815
ENSMUSG00000031012	Cask	calcium/calmodulin-dependent serine protein kinase (MAGUK family) [Source:MGI Symbol;Acc:MGI:1309489]	1.08	0.09	11.91	9.91e-33	5.61e-31	1	0.09	11	3.83e-28	9.03e-27	X	13517079	13851367	334288
ENSMUSG00000037104	Socs5	suppressor of cytokine signaling 5 [Source:MGI Symbol;Acc:MGI:2385459]	1.08	0.11	9.92	3.57e-23	1.2e-21	1.11	0.11	9.72	2.4e-22	4.19e-21	17	87107678	87137583	29905
ENSMUSG00000033542	Arhgef5	Rho guanine nucleotide exchange factor (GEF) 5 [Source:MGI Symbol;Acc:MGI:1858952]	1.08	0.11	9.68	3.85e-22	1.23e-20	2.31	0.11	21.6	1.9e-103	4.16e-101	6	43265581	43289320	23739
ENSMUSG00000028444	Cntfr	ciliary neurotrophic factor receptor [Source:MGI Symbol;Acc:MGI:99605]	1.08	0.14	7.81	5.85e-15	1.1e-13	1.1	0.15	7.39	1.46e-13	1.38e-12	4	41657497	41697089	39592
ENSMUSG00000032035	Ets1	E26 avian leukemia oncogene 1, 5' domain [Source:MGI Symbol;Acc:MGI:95455]	1.08	0.14	7.54	4.61e-14	7.97e-13	1.61	0.14	11.28	1.73e-29	4.38e-28	9	32636220	32757820	121600
ENSMUSG00000036856	Wnt4	wingless-type MMTV integration site family, member 4 [Source:MGI Symbol;Acc:MGI:98957]	1.08	0.2	5.37	8.08e-08	6.98e-07	1.53	0.21	7.15	8.81e-13	7.85e-12	4	137277488	137299726	22238
ENSMUSG00000094114	NA	NA	1.08	0.42	2.57	0.01003	0.03011	1.87	0.56	3.35	0.0008066	0.002508	13	119606649	119610458	3809
ENSMUSG00000013076	Amotl1	angiomotin-like 1 [Source:MGI Symbol;Acc:MGI:1922973]	1.07	0.1	10.9	1.21e-27	5.29e-26	1.8	0.1	18.02	1.39e-72	1.36e-70	9	14541965	14643529	101564
ENSMUSG00000020282	Rhbdf1	rhomboid 5 homolog 1 [Source:MGI Symbol;Acc:MGI:104328]	1.07	0.1	10.82	2.84e-27	1.21e-25	1.84	0.1	18.66	1.1e-77	1.24e-75	11	32209584	32222300	12716
ENSMUSG00000052713	Zfp608	zinc finger protein 608 [Source:MGI Symbol;Acc:MGI:2442338]	1.07	0.1	10.4	2.4e-25	9.11e-24	1.59	0.1	15.62	5.2e-55	3.14e-53	18	54888044	54990180	102136
ENSMUSG00000054843	Atrnl1	attractin like 1 [Source:MGI Symbol;Acc:MGI:2147749]	1.07	0.11	10.01	1.36e-23	4.7e-22	1.11	0.11	10.57	4.21e-26	9.12e-25	19	57611033	58133338	522305
ENSMUSG00000054889	Dsp	desmoplakin [Source:MGI Symbol;Acc:MGI:109611]	1.07	0.12	8.99	2.44e-19	6.34e-18	2.05	0.09	23.35	1.29e-120	4.06e-118	13	38151327	38198577	47250
ENSMUSG00000040848	Sft2d2	SFT2 domain containing 2 [Source:MGI Symbol;Acc:MGI:1917362]	1.07	0.13	8.44	3.19e-17	6.95e-16	1	0.13	7.72	1.14e-14	1.17e-13	1	165174336	165194438	20102
ENSMUSG00000047963	Stbd1	starch binding domain 1 [Source:MGI Symbol;Acc:MGI:1261768]	1.07	0.2	5.32	1.05e-07	8.83e-07	1.74	0.2	8.79	1.49e-18	2.03e-17	5	92603040	92606579	3539
ENSMUSG00000040329	Il7	interleukin 7 [Source:MGI Symbol;Acc:MGI:96561]	1.07	0.27	3.99	6.52e-05	0.0003386	2.15	0.27	8.08	6.46e-16	7.34e-15	3	7569993	7613760	43767
ENSMUSG00000005268	Prlr	prolactin receptor [Source:MGI Symbol;Acc:MGI:97763]	1.07	0.28	3.81	0.0001371	0.0006703	1.02	0.31	3.28	0.001045	0.003174	15	10177237	10349180	171943
ENSMUSG00000022055	Nefl	neurofilament, light polypeptide [Source:MGI Symbol;Acc:MGI:97313]	1.06	0.13	8.29	1.15e-16	2.45e-15	1.62	0.13	12.26	1.43e-34	4.59e-33	14	68083862	68089095	5233
ENSMUSG00000022091	Sorbs3	sorbin and SH3 domain containing 3 [Source:MGI Symbol;Acc:MGI:700013]	1.06	0.14	7.79	6.8e-15	1.27e-13	1.68	0.15	10.91	1.09e-27	2.52e-26	14	70180467	70207637	27170
ENSMUSG00000033278	Ptprm	protein tyrosine phosphatase, receptor type, M [Source:MGI Symbol;Acc:MGI:102694]	1.06	0.21	4.95	7.26e-07	5.42e-06	1.8	0.2	8.92	4.73e-19	6.68e-18	17	66666847	67354459	687612
ENSMUSG00000102171	NA	NA	1.06	0.23	4.68	2.83e-06	1.9e-05	1.45	0.24	5.96	2.57e-09	1.65e-08	14	47737338	47739894	2556
ENSMUSG00000026012	Cd28	CD28 antigen [Source:MGI Symbol;Acc:MGI:88327]	1.06	0.4	2.66	0.007817	0.02431	1.68	0.48	3.5	0.0004623	0.0015	1	60716799	60773359	56560
ENSMUSG00000025082	Vwa2	von Willebrand factor A domain containing 2 [Source:MGI Symbol;Acc:MGI:2684334]	1.05	0.11	9.6	8.05e-22	2.5e-20	1.15	0.12	10.01	1.44e-23	2.71e-22	19	56874248	56912078	37830
ENSMUSG00000028392	Bspry	B-box and SPRY domain containing [Source:MGI Symbol;Acc:MGI:2177191]	1.05	0.11	9.31	1.29e-20	3.72e-19	1.17	0.12	10.11	5.08e-24	9.8e-23	4	62480052	62497298	17246
ENSMUSG00000002249	Tead3	TEA domain family member 3 [Source:MGI Symbol;Acc:MGI:109241]	1.05	0.13	7.84	4.41e-15	8.38e-14	1.49	0.14	10.74	6.53e-27	1.47e-25	17	28331670	28350805	19135
ENSMUSG00000043668	Tox3	TOX high mobility group box family member 3 [Source:MGI Symbol;Acc:MGI:3039593]	1.05	0.19	5.62	1.88e-08	1.77e-07	1.56	0.19	8.43	3.4e-17	4.23e-16	8	90247039	90348343	101304
ENSMUSG00000049420	Tmem200a	transmembrane protein 200A [Source:MGI Symbol;Acc:MGI:1924470]	1.05	0.22	4.68	2.83e-06	1.91e-05	2.51	0.21	12.14	6.65e-34	2.09e-32	10	25991185	26079052	87867
ENSMUSG00000107182	Gm43268	predicted gene 43268 [Source:MGI Symbol;Acc:MGI:5663405]	1.05	0.25	4.11	3.88e-05	0.0002106	1.1	0.28	3.89	9.85e-05	0.0003595	5	53905163	53909218	4055
ENSMUSG00000034675	Dbn1	drebrin 1 [Source:MGI Symbol;Acc:MGI:1931838]	1.04	0.1	10.43	1.9e-25	7.29e-24	1.42	0.11	12.48	9.71e-36	3.28e-34	13	55473428	55488111	14683
ENSMUSG00000070436	Serpinh1	serine (or cysteine) peptidase inhibitor, clade H, member 1 [Source:MGI Symbol;Acc:MGI:88283]	1.04	0.12	8.91	5.09e-19	1.29e-17	1.14	0.14	8.32	8.83e-17	1.06e-15	7	99345375	99353239	7864
ENSMUSG00000022098	Bmp1	bone morphogenetic protein 1 [Source:MGI Symbol;Acc:MGI:88176]	1.04	0.18	5.7	1.21e-08	1.17e-07	1.54	0.19	8.23	1.91e-16	2.25e-15	14	70474556	70520260	45704
ENSMUSG00000108801	Gm39090	predicted gene, 39090 [Source:MGI Symbol;Acc:MGI:5621975]	1.04	0.28	3.72	0.0002012	0.0009478	2.19	0.27	8.17	2.96e-16	3.45e-15	7	127691934	127700793	8859
ENSMUSG00000039405	Prss23	protease, serine 23 [Source:MGI Symbol;Acc:MGI:1923703]	1.04	0.32	3.26	0.001109	0.004381	1.38	0.35	3.92	8.99e-05	0.0003301	7	89507782	89527187	19405
ENSMUSG00000034755	Pcdh11x	protocadherin 11 X-linked [Source:MGI Symbol;Acc:MGI:2442849]	1.04	0.38	2.72	0.006544	0.02093	2.56	0.38	6.66	2.69e-11	2.1e-10	X	120290258	120910619	620361
ENSMUSG00000055723	Rras2	related RAS viral (r-ras) oncogene 2 [Source:MGI Symbol;Acc:MGI:1914172]	1.03	0.08	12.89	5.24e-38	3.85e-36	1.45	0.09	15.56	1.29e-54	7.75e-53	7	114046781	114117781	71000
ENSMUSG00000053617	Sh3pxd2a	SH3 and PX domains 2A [Source:MGI Symbol;Acc:MGI:1298393]	1.03	0.09	11.49	1.5e-30	7.69e-29	1.63	0.08	19.29	6.59e-83	8.64e-81	19	47260173	47464411	204238
ENSMUSG00000014602	Kif1a	kinesin family member 1A [Source:MGI Symbol;Acc:MGI:108391]	1.03	0.18	5.71	1.15e-08	1.12e-07	1.02	0.18	5.61	1.97e-08	1.16e-07	1	93015463	93101951	86488
ENSMUSG00000054484	Tmem62	transmembrane protein 62 [Source:MGI Symbol;Acc:MGI:2139461]	1.03	0.2	5.25	1.56e-07	1.29e-06	1.58	0.2	7.96	1.73e-15	1.89e-14	2	120977016	121007852	30836
ENSMUSG00000020620	Abca8b	ATP-binding cassette, sub-family A (ABC1), member 8b [Source:MGI Symbol;Acc:MGI:1351668]	1.03	0.25	4.12	3.85e-05	0.0002097	2.26	0.23	9.67	4.23e-22	7.23e-21	11	109932189	109995845	63656
ENSMUSG00000097191	5730422E09Rik	RIKEN cDNA 5730422E09 gene [Source:MGI Symbol;Acc:MGI:1917793]	1.03	0.42	2.45	0.01432	0.0408	1.67	0.57	2.93	0.003345	0.009221	5	149119564	149184063	64499
ENSMUSG00000015790	Surf1	surfeit gene 1 [Source:MGI Symbol;Acc:MGI:98443]	1.02	0.09	10.69	1.08e-26	4.44e-25	1.01	0.09	10.68	1.29e-26	2.85e-25	2	26913380	26916530	3150
ENSMUSG00000000792	Slc5a5	solute carrier family 5 (sodium iodide symporter), member 5 [Source:MGI Symbol;Acc:MGI:2149330]	1.02	0.18	5.72	1.09e-08	1.06e-07	3.23	0.16	20.74	1.67e-95	2.98e-93	8	70882888	70892757	9869
ENSMUSG00000025921	Rdh10	retinol dehydrogenase 10 (all-trans) [Source:MGI Symbol;Acc:MGI:1924238]	1.02	0.19	5.35	8.66e-08	7.42e-07	1.22	0.2	6.27	3.65e-10	2.57e-09	1	16105773	16133734	27961
ENSMUSG00000045827	Serpinb9	serine (or cysteine) peptidase inhibitor, clade B, member 9 [Source:MGI Symbol;Acc:MGI:106603]	1.02	0.21	4.88	1.04e-06	7.54e-06	2.65	0.18	14.35	1.01e-46	4.8e-45	13	33003249	33017957	14708
ENSMUSG00000008136	Fhl2	four and a half LIM domains 2 [Source:MGI Symbol;Acc:MGI:1338762]	1.02	0.25	4.07	4.67e-05	0.0002495	1.77	0.26	6.88	5.81e-12	4.83e-11	1	43123073	43196984	73911
ENSMUSG00000048834	Vstm2a	V-set and transmembrane domain containing 2A [Source:MGI Symbol;Acc:MGI:2384826]	1.02	0.31	3.29	0.001009	0.004032	2.81	0.28	10.13	3.93e-24	7.62e-23	11	16257723	16427310	169587
ENSMUSG00000086266	Igf2os	insulin-like growth factor 2, opposite strand [Source:MGI Symbol;Acc:MGI:1195257]	1.02	0.32	3.2	0.001384	0.005336	2.86	0.28	10.31	6.62e-25	1.35e-23	7	142659692	142670356	10664
ENSMUSG00000027761	Aadac	arylacetamide deacetylase [Source:MGI Symbol;Acc:MGI:1915008]	1.02	0.34	2.99	0.002784	0.009915	1.82	0.37	4.93	8.03e-07	3.93e-06	3	60025716	60040160	14444
ENSMUSG00000025225	Nfkb2	nuclear factor of kappa light polypeptide gene enhancer in B cells 2, p49/p100 [Source:MGI Symbol;Acc:MGI:1099800]	1.01	0.14	7.14	9.66e-13	1.47e-11	1.51	0.15	9.95	2.49e-23	4.61e-22	19	46304736	46312090	7354
ENSMUSG00000026029	Casp8	caspase 8 [Source:MGI Symbol;Acc:MGI:1261423]	1.01	0.14	7.05	1.75e-12	2.57e-11	2.22	0.13	16.61	5.83e-62	4.44e-60	1	58795373	58847503	52130
ENSMUSG00000028128	F3	coagulation factor III [Source:MGI Symbol;Acc:MGI:88381]	1.01	0.15	6.81	9.54e-12	1.32e-10	1.38	0.15	9.02	1.94e-19	2.81e-18	3	121723536	121735048	11512
ENSMUSG00000025185	Loxl4	lysyl oxidase-like 4 [Source:MGI Symbol;Acc:MGI:1914823]	1.01	0.16	6.44	1.22e-10	1.5e-09	2.58	0.14	18.48	3.06e-76	3.26e-74	19	42593981	42612813	18832
ENSMUSG00000019775	Rgs17	regulator of G-protein signaling 17 [Source:MGI Symbol;Acc:MGI:1927469]	1.01	0.19	5.32	1.01e-07	8.56e-07	2.76	0.16	17.09	1.72e-65	1.45e-63	10	5825662	5922400	96738
ENSMUSG00000056313	Tcim	transcriptional and immune response regulator [Source:MGI Symbol;Acc:MGI:1916318]	1.01	0.25	4.01	5.96e-05	0.0003122	1	0.29	3.39	0.0006965	0.002188	8	24437179	24438984	1805
ENSMUSG00000037577	Ephx3	epoxide hydrolase 3 [Source:MGI Symbol;Acc:MGI:1919182]	1.01	0.33	3.09	0.001994	0.007359	1.19	0.37	3.22	0.001279	0.003818	17	32183769	32189549	5780
ENSMUSG00000050397	Foxl2	forkhead box L2 [Source:MGI Symbol;Acc:MGI:1349428]	1.01	0.41	2.47	0.01357	0.03902	2.33	0.58	4.03	5.69e-05	0.0002156	9	98955606	98956847	1241
ENSMUSG00000010067	Rassf1	Ras association (RalGDS/AF-6) domain family member 1 [Source:MGI Symbol;Acc:MGI:1928386]	1	0.13	7.79	6.47e-15	1.21e-13	1.08	0.12	8.98	2.62e-19	3.76e-18	9	107551554	107562267	10713
ENSMUSG00000024338	Psmb8	proteasome (prosome, macropain) subunit, beta type 8 (large multifunctional peptidase 7) [Source:MGI Symbol;Acc:MGI:1346527]	1	0.13	7.58	3.56e-14	6.2e-13	3.09	0.11	27.95	7.25e-172	6.22e-169	17	34197720	34201454	3734
ENSMUSG00000039910	Cited2	Cbp/p300-interacting transactivator, with Glu/Asp-rich carboxy-terminal domain, 2 [Source:MGI Symbol;Acc:MGI:1306784]	1	0.15	6.51	7.4e-11	9.31e-10	1.82	0.17	11.03	2.6e-28	6.15e-27	10	17723227	17725673	2446
ENSMUSG00000046761	Fam83h	family with sequence similarity 83, member H [Source:MGI Symbol;Acc:MGI:2145900]	1	0.16	6.35	2.2e-10	2.61e-09	1.36	0.16	8.35	6.55e-17	7.95e-16	15	76001092	76014336	13244
ENSMUSG00000032548	Slco2a1	solute carrier organic anion transporter family, member 2a1 [Source:MGI Symbol;Acc:MGI:1346021]	1	0.18	5.65	1.62e-08	1.53e-07	1.49	0.18	8.19	2.56e-16	2.99e-15	9	102988711	103096002	107291
ENSMUSG00000019088	Dnase1l1	deoxyribonuclease 1-like 1 [Source:MGI Symbol;Acc:MGI:109628]	1	0.2	5.06	4.29e-07	3.31e-06	1.41	0.21	6.74	1.59e-11	1.26e-10	X	74273216	74282337	9121
ENSMUSG00000021403	Serpinb9b	serine (or cysteine) peptidase inhibitor, clade B, member 9b [Source:MGI Symbol;Acc:MGI:894668]	1	0.23	4.26	2.04e-05	0.0001168	2.28	0.35	6.57	4.89e-11	3.74e-10	13	33027415	33041884	14469
ENSMUSG00000053846	Lipg	lipase, endothelial [Source:MGI Symbol;Acc:MGI:1341803]	1	0.24	4.09	4.37e-05	0.0002353	1.95	0.24	8.05	8.58e-16	9.65e-15	18	74939321	74961263	21942
ENSMUSG00000034758	Tle6	transducin-like enhancer of split 6 [Source:MGI Symbol;Acc:MGI:2149593]	-1	0.13	-7.69	1.51e-14	2.75e-13	-1.3	0.15	-8.77	1.74e-18	2.37e-17	10	81590903	81601073	10170
ENSMUSG00000053693	Mast1	microtubule associated serine/threonine kinase 1 [Source:MGI Symbol;Acc:MGI:1861901]	-1	0.15	-6.71	1.93e-11	2.59e-10	-1.6	0.18	-9	2.21e-19	3.2e-18	8	84911902	84937359	25457
ENSMUSG00000030830	Itgal	integrin alpha L [Source:MGI Symbol;Acc:MGI:96606]	-1	0.15	-6.65	2.93e-11	3.86e-10	-2.22	0.17	-13.3	2.35e-40	9.36e-39	7	127296259	127335138	38879
ENSMUSG00000070509	Rgma	repulsive guidance molecule family member A [Source:MGI Symbol;Acc:MGI:2679262]	-1	0.15	-6.52	6.93e-11	8.78e-10	-1.56	0.19	-8.05	8.09e-16	9.11e-15	7	73375508	73419899	44391
ENSMUSG00000041805	Pramel1	preferentially expressed antigen in melanoma-like 1 [Source:MGI Symbol;Acc:MGI:1890541]	-1	0.16	-6.43	1.26e-10	1.54e-09	-1.32	0.17	-7.81	5.84e-15	6.13e-14	4	143394427	143400160	5733
ENSMUSG00000075122	Cd80	CD80 antigen [Source:MGI Symbol;Acc:MGI:101775]	-1	0.21	-4.66	3.2e-06	2.14e-05	-1.46	0.26	-5.51	3.57e-08	2.05e-07	16	38458932	38486933	28001
ENSMUSG00000088772	Gm26040	predicted gene, 26040 [Source:MGI Symbol;Acc:MGI:5455817]	-1	0.38	-2.66	0.007861	0.02444	-1.48	0.59	-2.53	0.01141	0.02785	3	27868112	27868273	161
ENSMUSG00000101579	Gm21181	predicted gene, 21181 [Source:MGI Symbol;Acc:MGI:5434536]	-1	0.38	-2.65	0.008044	0.02491	-1.47	0.58	-2.52	0.01185	0.02881	13	119917679	119918009	330
ENSMUSG00000026253	Chrng	cholinergic receptor, nicotinic, gamma polypeptide [Source:MGI Symbol;Acc:MGI:87895]	-1	0.41	-2.45	0.0141	0.04026	-1.41	0.54	-2.6	0.009288	0.02317	1	87204656	87212694	8038
ENSMUSG00000033685	Ucp2	uncoupling protein 2 (mitochondrial, proton carrier) [Source:MGI Symbol;Acc:MGI:109354]	-1.01	0.09	-11.36	6.29e-30	3.12e-28	-1.52	0.09	-16.8	2.42e-63	1.91e-61	7	100493336	100502020	8684
ENSMUSG00000048108	Tmem72	transmembrane protein 72 [Source:MGI Symbol;Acc:MGI:2442707]	-1.01	0.1	-10.14	3.82e-24	1.35e-22	-1.3	0.11	-11.43	3e-30	7.87e-29	6	116679062	116716913	37851
ENSMUSG00000031758	Cdyl2	chromodomain protein, Y chromosome-like 2 [Source:MGI Symbol;Acc:MGI:1923046]	-1.01	0.1	-9.73	2.16e-22	6.99e-21	-1.37	0.1	-13.99	1.68e-44	7.46e-43	8	116574399	116732991	158592
ENSMUSG00000039577	Nphp4	nephronophthisis 4 (juvenile) homolog (human) [Source:MGI Symbol;Acc:MGI:2384210]	-1.01	0.14	-7.38	1.55e-13	2.54e-12	-1.09	0.14	-7.57	3.68e-14	3.63e-13	4	152476705	152563183	86478
ENSMUSG00000052026	Slc6a7	solute carrier family 6 (neurotransmitter transporter, L-proline), member 7 [Source:MGI Symbol;Acc:MGI:2147363]	-1.01	0.19	-5.39	7.12e-08	6.2e-07	-1.92	0.24	-8.01	1.18e-15	1.31e-14	18	60995380	61014199	18819
ENSMUSG00000079481	Nhsl2	NHS-like 2 [Source:MGI Symbol;Acc:MGI:3645090]	-1.01	0.2	-4.97	6.66e-07	4.99e-06	-1.45	0.23	-6.21	5.27e-10	3.65e-09	X	101849384	102092055	242671
ENSMUSG00000058153	Sez6l	seizure related 6 homolog like [Source:MGI Symbol;Acc:MGI:1935121]	-1.01	0.29	-3.48	0.0004978	0.002148	-2.78	0.41	-6.8	1.07e-11	8.64e-11	5	112419150	112577185	158035
ENSMUSG00000089859	Gm13769	predicted gene 13769 [Source:MGI Symbol;Acc:MGI:3710598]	-1.01	0.33	-3.1	0.001939	0.007194	-2.63	0.45	-5.88	4.12e-09	2.58e-08	2	90322199	90326360	4161
ENSMUSG00000048528	Nkx1-2	NK1 transcription factor related, locus 2 (Drosophila) [Source:MGI Symbol;Acc:MGI:104806]	-1.01	0.35	-2.85	0.004337	0.01463	2.1	0.29	7.14	9.03e-13	8.04e-12	7	132594877	132599637	4760
ENSMUSG00000078258	Gm11564	predicted gene 11564 [Source:MGI Symbol;Acc:MGI:3650329]	-1.01	0.38	-2.68	0.007389	0.02321	-1.48	0.59	-2.53	0.01138	0.02779	11	99814975	99815666	691
ENSMUSG00000042425	Frmpd3	FERM and PDZ domain containing 3 [Source:MGI Symbol;Acc:MGI:3646547]	-1.01	0.4	-2.53	0.0115	0.03391	-1.71	0.53	-3.23	0.001221	0.003657	X	140342262	140435467	93205
ENSMUSG00000045246	Kcng4	potassium voltage-gated channel, subfamily G, member 4 [Source:MGI Symbol;Acc:MGI:1913983]	-1.01	0.41	-2.49	0.01285	0.03731	-1.29	0.52	-2.49	0.01293	0.0311	8	119623853	119635680	11827
ENSMUSG00000007653	Gabrb2	gamma-aminobutyric acid (GABA) A receptor, subunit beta 2 [Source:MGI Symbol;Acc:MGI:95620]	-1.01	0.41	-2.47	0.01345	0.03873	1.48	0.47	3.13	0.00173	0.005042	11	42419756	42629028	209272
ENSMUSG00000051335	Gfod1	glucose-fructose oxidoreductase domain containing 1 [Source:MGI Symbol;Acc:MGI:2145304]	-1.02	0.1	-9.98	1.93e-23	6.6e-22	-2.54	0.12	-21.06	1.8e-98	3.56e-96	13	43195518	43304172	108654
ENSMUSG00000005686	Ampd3	adenosine monophosphate deaminase 3 [Source:MGI Symbol;Acc:MGI:1096344]	-1.02	0.12	-8.42	3.73e-17	8.12e-16	-2.03	0.14	-14.09	4.08e-45	1.85e-43	7	110768205	110812405	44200
ENSMUSG00000040276	Pacsin1	protein kinase C and casein kinase substrate in neurons 1 [Source:MGI Symbol;Acc:MGI:1345181]	-1.02	0.14	-7.13	9.88e-13	1.51e-11	-1.7	0.16	-10.44	1.66e-25	3.47e-24	17	27655508	27711106	55598
ENSMUSG00000042826	Fgf11	fibroblast growth factor 11 [Source:MGI Symbol;Acc:MGI:109167]	-1.02	0.19	-5.33	9.76e-08	8.28e-07	-1.59	0.22	-7.26	4e-13	3.66e-12	11	69796067	69801857	5790
ENSMUSG00000034891	Sncb	synuclein, beta [Source:MGI Symbol;Acc:MGI:1889011]	-1.02	0.28	-3.64	0.0002726	0.001246	-2.52	0.36	-7.03	2.14e-12	1.84e-11	13	54758859	54766595	7736
ENSMUSG00000108616	Gm35040	predicted gene, 35040 [Source:MGI Symbol;Acc:MGI:5594199]	-1.02	0.31	-3.31	0.0009439	0.003801	-3.69	0.51	-7.26	3.95e-13	3.61e-12	7	79536042	79560033	23991
ENSMUSG00000043051	Disc1	disrupted in schizophrenia 1 [Source:MGI Symbol;Acc:MGI:2447658]	-1.02	0.32	-3.15	0.001652	0.00625	-2.18	0.45	-4.88	1.04e-06	5.01e-06	8	125054194	125261858	207664
ENSMUSG00000030433	Sbk2	SH3-binding domain kinase family, member 2 [Source:MGI Symbol;Acc:MGI:2685925]	-1.02	0.37	-2.76	0.005731	0.01864	-1.54	0.48	-3.21	0.001332	0.003963	7	4940511	4964406	23895
ENSMUSG00000046714	Foxc2	forkhead box C2 [Source:MGI Symbol;Acc:MGI:1347481]	-1.02	0.41	-2.48	0.0132	0.03813	-1.45	0.56	-2.62	0.008847	0.02218	8	121116170	121118895	2725
ENSMUSG00000030317	Timp4	tissue inhibitor of metalloproteinase 4 [Source:MGI Symbol;Acc:MGI:109125]	-1.02	0.42	-2.45	0.01448	0.04118	-1.41	0.58	-2.43	0.01492	0.03532	6	115241891	115252205	10314
ENSMUSG00000092552	Gm4287	predicted gene 4287 [Source:MGI Symbol;Acc:MGI:3782465]	-1.02	0.42	-2.43	0.01527	0.04309	-1.93	0.59	-3.25	0.001161	0.003491	6	90235688	90236273	585
ENSMUSG00000029361	Nos1	nitric oxide synthase 1, neuronal [Source:MGI Symbol;Acc:MGI:97360]	-1.03	0.09	-11.92	9e-33	5.1e-31	-2.28	0.11	-20.37	2.83e-92	4.71e-90	5	117781031	117958840	177809
ENSMUSG00000040624	Plekhg1	pleckstrin homology domain containing, family G (with RhoGef domain) member 1 [Source:MGI Symbol;Acc:MGI:2676551]	-1.03	0.1	-10.23	1.46e-24	5.31e-23	-1.35	0.1	-13.02	9.64e-39	3.6e-37	10	3740363	3967303	226940
ENSMUSG00000028782	Adgrb2	adhesion G protein-coupled receptor B2 [Source:MGI Symbol;Acc:MGI:2451244]	-1.03	0.11	-9.22	3.04e-20	8.54e-19	-1.06	0.12	-8.96	3.27e-19	4.67e-18	4	129984869	130022633	37764
ENSMUSG00000019916	P4ha1	procollagen-proline, 2-oxoglutarate 4-dioxygenase (proline 4-hydroxylase), alpha 1 polypeptide [Source:MGI Symbol;Acc:MGI:97463]	-1.03	0.15	-7.06	1.68e-12	2.48e-11	-1.15	0.16	-7.38	1.59e-13	1.51e-12	10	59323295	59373304	50009
ENSMUSG00000022223	Sdr39u1	short chain dehydrogenase/reductase family 39U, member 1 [Source:MGI Symbol;Acc:MGI:1916876]	-1.03	0.17	-5.91	3.52e-09	3.67e-08	-1.11	0.19	-5.91	3.37e-09	2.13e-08	14	55897285	55900232	2947
ENSMUSG00000020143	Dock2	dedicator of cyto-kinesis 2 [Source:MGI Symbol;Acc:MGI:2149010]	-1.03	0.18	-5.85	5e-09	5.09e-08	-1.94	0.22	-8.88	6.62e-19	9.27e-18	11	34226814	34783892	557078
ENSMUSG00000028019	Pdgfc	platelet-derived growth factor, C polypeptide [Source:MGI Symbol;Acc:MGI:1859631]	-1.03	0.18	-5.74	9.42e-09	9.25e-08	-1.54	0.19	-8.09	5.91e-16	6.72e-15	3	81036415	81214040	177625
ENSMUSG00000025432	Avil	advillin [Source:MGI Symbol;Acc:MGI:1333798]	-1.03	0.34	-3.05	0.002259	0.008236	-1.98	0.46	-4.32	1.54e-05	6.33e-05	10	127000708	127020994	20286
ENSMUSG00000038204	Asb10	ankyrin repeat and SOCS box-containing 10 [Source:MGI Symbol;Acc:MGI:2152836]	-1.03	0.37	-2.77	0.005684	0.0185	-1.57	0.49	-3.23	0.001238	0.003703	5	24532696	24540978	8282
ENSMUSG00000092312	Zfp419	zinc finger protein 419 [Source:MGI Symbol;Acc:MGI:3643847]	-1.03	0.38	-2.72	0.006563	0.02099	-1.51	0.59	-2.56	0.01034	0.02549	7	9058359	9062754	4395
ENSMUSG00000097988	Gm10535	predicted gene 10535 [Source:MGI Symbol;Acc:MGI:3642442]	-1.03	0.39	-2.67	0.007526	0.02359	-1.18	0.48	-2.48	0.0133	0.03192	1	135108960	135113378	4418
ENSMUSG00000042451	Mybph	myosin binding protein H [Source:MGI Symbol;Acc:MGI:1858196]	-1.03	0.42	-2.47	0.01355	0.03897	-1.56	0.6	-2.62	0.008818	0.02212	1	134193447	134201232	7785
ENSMUSG00000045761	Togaram2	TOG array regulator of axonemal microtubules 2 [Source:MGI Symbol;Acc:MGI:2443498]	-1.03	0.42	-2.46	0.01379	0.03953	-1.92	0.58	-3.32	0.0008899	0.00274	17	71673260	71729669	56409
ENSMUSG00000108311	Gm44737	predicted gene 44737 [Source:MGI Symbol;Acc:MGI:5753313]	-1.03	0.42	-2.46	0.01399	0.04001	-1.92	0.6	-3.22	0.0013	0.003877	7	73630616	73638088	7472
ENSMUSG00000034165	Ccnd3	cyclin D3 [Source:MGI Symbol;Acc:MGI:88315]	-1.04	0.07	-14.54	7e-48	7.74e-46	-1.09	0.08	-13.79	2.78e-43	1.19e-41	17	47505050	47599691	94641
ENSMUSG00000032118	Fez1	fasciculation and elongation protein zeta 1 (zygin I) [Source:MGI Symbol;Acc:MGI:2670976]	-1.04	0.14	-7.3	2.91e-13	4.64e-12	-1.58	0.16	-9.81	1.04e-22	1.84e-21	9	36821863	36878924	57061
ENSMUSG00000074071	Fam169b	family with sequence similarity 169, member B [Source:MGI Symbol;Acc:MGI:3644026]	-1.04	0.16	-6.47	9.94e-11	1.23e-09	-1.33	0.19	-6.82	9.37e-12	7.63e-11	7	68273838	68363092	89254
ENSMUSG00000016349	Eef1a2	eukaryotic translation elongation factor 1 alpha 2 [Source:MGI Symbol;Acc:MGI:1096317]	-1.04	0.22	-4.7	2.64e-06	1.79e-05	-1.46	0.27	-5.47	4.46e-08	2.53e-07	2	181147652	181157014	9362
ENSMUSG00000027364	Usp50	ubiquitin specific peptidase 50 [Source:MGI Symbol;Acc:MGI:1922333]	-1.04	0.31	-3.31	0.0009234	0.003728	-1.47	0.37	-3.94	8.16e-05	0.0003015	2	126709095	126783458	74363
ENSMUSG00000044176	Spink10	serine peptidase inhibitor, Kazal type 10 [Source:MGI Symbol;Acc:MGI:3584533]	-1.04	0.35	-2.98	0.002877	0.01021	-2.74	0.47	-5.82	5.92e-09	3.66e-08	18	62548910	62661366	112456
ENSMUSG00000070980	Actl7b	actin-like 7b [Source:MGI Symbol;Acc:MGI:1343053]	-1.04	0.39	-2.67	0.007551	0.02365	-1.16	0.48	-2.4	0.01635	0.03837	4	56740004	56741443	1439
ENSMUSG00000078907	Fam186b	family with sequence similarity 186, member B [Source:MGI Symbol;Acc:MGI:3647604]	-1.04	0.41	-2.57	0.01022	0.03062	-1.93	0.56	-3.45	0.0005577	0.001782	15	99271017	99287180	16163
ENSMUSG00000003283	Hck	hemopoietic cell kinase [Source:MGI Symbol;Acc:MGI:96052]	-1.05	0.1	-10.74	6.74e-27	2.8e-25	-3.38	0.12	-27.91	2.03e-171	1.68e-168	2	153108467	153151441	42974
ENSMUSG00000051735	Rinl	Ras and Rab interactor-like [Source:MGI Symbol;Acc:MGI:2444024]	-1.05	0.12	-9	2.34e-19	6.08e-18	-2.22	0.14	-15.97	1.96e-57	1.3e-55	7	28788968	28798963	9995
ENSMUSG00000078816	Prkcg	protein kinase C, gamma [Source:MGI Symbol;Acc:MGI:97597]	-1.05	0.12	-8.94	3.79e-19	9.7e-18	-2.2	0.12	-18.76	1.72e-78	1.97e-76	7	3289178	3331099	41921
ENSMUSG00000020437	Myo1g	myosin IG [Source:MGI Symbol;Acc:MGI:1927091]	-1.05	0.13	-7.87	3.55e-15	6.82e-14	-1.62	0.15	-10.73	7.35e-27	1.65e-25	11	6506547	6520965	14418
ENSMUSG00000083534	H2-M6-ps	histocompatibility 2, M region locus 6, pseudogene [Source:MGI Symbol;Acc:MGI:95918]	-1.05	0.14	-7.44	1.02e-13	1.71e-12	-2.9	0.18	-16.41	1.73e-60	1.25e-58	17	36969194	36971396	2202
ENSMUSG00000056492	Adgrf5	adhesion G protein-coupled receptor F5 [Source:MGI Symbol;Acc:MGI:2182928]	-1.05	0.17	-6.34	2.32e-10	2.74e-09	-3.24	0.26	-12.41	2.21e-35	7.35e-34	17	43389465	43459557	70092
ENSMUSG00000063558	Aox1	aldehyde oxidase 1 [Source:MGI Symbol;Acc:MGI:88035]	-1.05	0.28	-3.8	0.000142	0.0006923	-1.18	0.32	-3.73	0.000188	0.0006547	1	58029930	58106413	76483
ENSMUSG00000097122	Gm26624	predicted gene, 26624 [Source:MGI Symbol;Acc:MGI:5477118]	-1.05	0.28	-3.69	0.0002283	0.001064	-1.16	0.33	-3.53	0.0004196	0.001373	4	147136277	147457019	320742
ENSMUSG00000057604	Lmcd1	LIM and cysteine-rich domains 1 [Source:MGI Symbol;Acc:MGI:1353635]	-1.05	0.32	-3.25	0.00114	0.004484	-1.52	0.41	-3.67	0.0002433	0.0008309	6	112273757	112330425	56668
ENSMUSG00000108832	Gm44832	predicted gene 44832 [Source:MGI Symbol;Acc:MGI:5753408]	-1.05	0.33	-3.2	0.001397	0.005382	-1.7	0.42	-4.1	4.16e-05	0.0001603	7	44593576	44595879	2303
ENSMUSG00000110685	Gm5373	predicted gene 5373 [Source:MGI Symbol;Acc:MGI:3779485]	-1.05	0.38	-2.76	0.005823	0.0189	-1.28	0.48	-2.67	0.007677	0.0195	8	71824640	71857281	32641
ENSMUSG00000104225	4930517L18Rik	RIKEN cDNA 4930517L18 gene [Source:MGI Symbol;Acc:MGI:1925431]	-1.05	0.39	-2.7	0.006943	0.02202	-2.32	0.53	-4.42	1e-05	4.25e-05	18	37618905	37619766	861
ENSMUSG00000026241	Nppc	natriuretic peptide type C [Source:MGI Symbol;Acc:MGI:97369]	-1.05	0.39	-2.68	0.007336	0.02306	-1.08	0.47	-2.3	0.02142	0.04871	1	86666290	86670571	4281
ENSMUSG00000084987	Gm13134	predicted gene 13134 [Source:MGI Symbol;Acc:MGI:3650641]	-1.05	0.4	-2.61	0.009141	0.02778	-1.27	0.55	-2.32	0.02046	0.04684	4	154601196	154604202	3006
ENSMUSG00000010358	Ifi35	interferon-induced protein 35 [Source:MGI Symbol;Acc:MGI:1917360]	-1.06	0.15	-7.12	1.08e-12	1.64e-11	1.56	0.12	12.76	2.87e-37	1.02e-35	11	101448406	101458698	10292
ENSMUSG00000031163	Glod5	glyoxalase domain containing 5 [Source:MGI Symbol;Acc:MGI:1917074]	-1.06	0.18	-5.82	5.9e-09	5.94e-08	-1.82	0.22	-8.34	7.51e-17	9.07e-16	X	8004199	8018492	14293
ENSMUSG00000024112	Cacna1h	calcium channel, voltage-dependent, T type, alpha 1H subunit [Source:MGI Symbol;Acc:MGI:1928842]	-1.06	0.21	-5.06	4.29e-07	3.31e-06	-1.08	0.22	-4.91	8.99e-07	4.37e-06	17	25374284	25433783	59499
ENSMUSG00000069874	Irgm2	immunity-related GTPase family M member 2 [Source:MGI Symbol;Acc:MGI:1926262]	-1.06	0.24	-4.44	8.87e-06	5.44e-05	1.51	0.21	7.14	9.05e-13	8.06e-12	11	58199617	58222782	23165
ENSMUSG00000063058	Prr23a2	proline rich 23A, member 2 [Source:MGI Symbol;Acc:MGI:3645937]	-1.06	0.33	-3.2	0.001351	0.005222	-1.95	0.45	-4.32	1.53e-05	6.33e-05	9	98856493	98857374	881
ENSMUSG00000075014	Gm10800	predicted gene 10800 [Source:MGI Symbol;Acc:MGI:3641657]	-1.06	0.4	-2.68	0.007254	0.02284	-1.66	0.59	-2.8	0.00505	0.01337	2	98666546	98667301	755
ENSMUSG00000007209	Ceacam9	carcinoembryonic antigen-related cell adhesion molecule 9 [Source:MGI Symbol;Acc:MGI:1347247]	-1.06	0.4	-2.68	0.007349	0.02309	-1.29	0.5	-2.58	0.009821	0.02434	7	16721928	16726132	4204
ENSMUSG00000083338	Gm12475	predicted gene 12475 [Source:MGI Symbol;Acc:MGI:3649584]	-1.06	0.39	-2.67	0.007541	0.02363	-1.45	0.6	-2.42	0.01535	0.03626	4	52360822	52362211	1389
ENSMUSG00000105422	Gm6089	predicted gene 6089 [Source:MGI Symbol;Acc:MGI:3647070]	-1.06	0.41	-2.59	0.009566	0.0289	-1.39	0.54	-2.56	0.01041	0.02565	5	26070536	26071474	938
ENSMUSG00000054753	AU018091	expressed sequence AU018091 [Source:MGI Symbol;Acc:MGI:2142124]	-1.07	0.08	-14.18	1.26e-45	1.27e-43	-2.63	0.08	-32.36	8.79e-230	2.45e-226	7	3154657	3169203	14546
ENSMUSG00000034391	Fbxo15	F-box protein 15 [Source:MGI Symbol;Acc:MGI:1354755]	-1.07	0.1	-10.28	8.88e-25	3.28e-23	-2.82	0.11	-25.42	1.47e-142	6.69e-140	18	84935157	84981376	46219
ENSMUSG00000004558	Ndrg2	N-myc downstream regulated gene 2 [Source:MGI Symbol;Acc:MGI:1352498]	-1.07	0.14	-7.62	2.55e-14	4.52e-13	-2.13	0.15	-14.46	2.05e-47	9.99e-46	14	51905270	51913488	8218
ENSMUSG00000043252	Tmem64	transmembrane protein 64 [Source:MGI Symbol;Acc:MGI:2140359]	-1.07	0.14	-7.61	2.71e-14	4.8e-13	-1.53	0.14	-11.05	2.09e-28	4.97e-27	4	15265830	15286753	20923
ENSMUSG00000017417	Plxdc1	plexin domain containing 1 [Source:MGI Symbol;Acc:MGI:1919574]	-1.07	0.15	-7.08	1.42e-12	2.13e-11	-1.95	0.16	-11.86	1.97e-32	5.73e-31	11	97923237	97986444	63207
ENSMUSG00000025328	Padi3	peptidyl arginine deiminase, type III [Source:MGI Symbol;Acc:MGI:1338891]	-1.07	0.21	-5.15	2.54e-07	2.03e-06	-1.02	0.2	-5.06	4.19e-07	2.13e-06	4	140785364	140810648	25284
ENSMUSG00000050751	Pgbd5	piggyBac transposable element derived 5 [Source:MGI Symbol;Acc:MGI:2429955]	-1.07	0.21	-5.07	4e-07	3.11e-06	-2.12	0.25	-8.48	2.23e-17	2.81e-16	8	124369048	124439658	70610
ENSMUSG00000085601	Gm4969	predicted gene 4969 [Source:MGI Symbol;Acc:MGI:3647482]	-1.07	0.28	-3.84	0.0001252	0.0006169	-1.65	0.34	-4.85	1.25e-06	5.95e-06	7	19099045	19118368	19323
ENSMUSG00000038608	Dock10	dedicator of cytokinesis 10 [Source:MGI Symbol;Acc:MGI:2146320]	-1.07	0.29	-3.65	0.0002648	0.001214	-1.79	0.32	-5.61	2.02e-08	1.19e-07	1	80501072	80758527	257455
ENSMUSG00000079349	Magea5	melanoma antigen, family A, 5 [Source:MGI Symbol;Acc:MGI:1333838]	-1.07	0.38	-2.81	0.005026	0.01662	-1.57	0.59	-2.66	0.007886	0.01999	X	155053060	155063145	10085
ENSMUSG00000106077	Gm5660	predicted gene 5660 [Source:MGI Symbol;Acc:MGI:3644129]	-1.07	0.38	-2.81	0.005026	0.01662	-1.57	0.59	-2.66	0.007886	0.01999	12	115615672	115616821	1149
ENSMUSG00000086804	Gm43154	predicted gene 43154 [Source:MGI Symbol;Acc:MGI:5663291]	-1.07	0.41	-2.62	0.008751	0.02676	-1.33	0.53	-2.51	0.01221	0.02961	6	31605189	31798053	192864
ENSMUSG00000071424	Grid2	glutamate receptor, ionotropic, delta 2 [Source:MGI Symbol;Acc:MGI:95813]	-1.07	0.42	-2.57	0.01006	0.03017	-1.39	0.57	-2.46	0.01406	0.03354	6	63255875	64704323	1448448
ENSMUSG00000086784	Isoc2a	isochorismatase domain containing 2a [Source:MGI Symbol;Acc:MGI:3609243]	-1.08	0.08	-12.73	4.02e-37	2.81e-35	-2.1	0.1	-21.42	8.67e-102	1.84e-99	7	4877152	4896973	19821
ENSMUSG00000035969	Rusc2	RUN and SH3 domain containing 2 [Source:MGI Symbol;Acc:MGI:2140371]	-1.08	0.1	-10.33	5.34e-25	2e-23	-1.19	0.12	-9.98	1.88e-23	3.5e-22	4	43381978	43427088	45110
ENSMUSG00000095909	Gm10324	predicted gene 10324 [Source:MGI Symbol;Acc:MGI:3642406]	-1.08	0.17	-6.34	2.34e-10	2.76e-09	-1.86	0.18	-10.04	9.71e-24	1.85e-22	13	66119546	66122836	3290
ENSMUSG00000062380	Tubb3	tubulin, beta 3 class III [Source:MGI Symbol;Acc:MGI:107813]	-1.08	0.17	-6.31	2.72e-10	3.19e-09	-1.75	0.18	-9.92	3.48e-23	6.37e-22	8	123411423	123422015	10592
ENSMUSG00000094443	Sgo2b	shugoshin 2B [Source:MGI Symbol;Acc:MGI:3644562]	-1.08	0.18	-5.85	4.93e-09	5.03e-08	-2.71	0.24	-11.17	5.57e-29	1.37e-27	8	63924693	63952248	27555
ENSMUSG00000012889	Podnl1	podocan-like 1 [Source:MGI Symbol;Acc:MGI:2685352]	-1.08	0.3	-3.6	0.000324	0.001454	-2.03	0.41	-4.92	8.44e-07	4.12e-06	8	84125988	84132527	6539
ENSMUSG00000029299	Abcg3	ATP binding cassette subfamily G member 3 [Source:MGI Symbol;Acc:MGI:1351624]	-1.08	0.34	-3.17	0.001528	0.005828	-1.99	0.43	-4.65	3.4e-06	1.53e-05	5	104935056	104982718	47662
ENSMUSG00000040935	Padi6	peptidyl arginine deiminase, type VI [Source:MGI Symbol;Acc:MGI:2655198]	-1.08	0.35	-3.07	0.002136	0.007838	-2.61	0.51	-5.12	3.06e-07	1.58e-06	4	140727354	140742643	15289
ENSMUSG00000096803	Gm6803	predicted gene 6803 [Source:MGI Symbol;Acc:MGI:3779631]	-1.08	0.38	-2.82	0.004773	0.01591	-1.37	0.6	-2.3	0.02166	0.04921	12	88018336	88018771	435
ENSMUSG00000101344	Gm29183	predicted gene 29183 [Source:MGI Symbol;Acc:MGI:5579889]	-1.08	0.41	-2.66	0.007745	0.02414	-1.78	0.6	-2.98	0.002872	0.008021	1	73750320	73841917	91597
ENSMUSG00000079105	C7	complement component 7 [Source:MGI Symbol;Acc:MGI:88235]	-1.08	0.41	-2.64	0.008266	0.02547	-1.7	0.6	-2.83	0.004646	0.01243	15	4988761	5063773	75012
ENSMUSG00000070568	Slc6a21	solute carrier family 6 member 21 [Source:MGI Symbol;Acc:MGI:1923963]	-1.08	0.42	-2.58	0.009969	0.02996	-1.58	0.59	-2.68	0.007348	0.01876	7	45277512	45288998	11486
ENSMUSG00000054452	Aes	amino-terminal enhancer of split [Source:MGI Symbol;Acc:MGI:95806]	-1.09	0.08	-14.28	2.76e-46	2.81e-44	-1.74	0.1	-17.67	7.12e-70	6.65e-68	10	81559493	81566362	6869
ENSMUSG00000040629	Mael	maelstrom spermatogenic transposon silencer [Source:MGI Symbol;Acc:MGI:2138453]	-1.09	0.11	-9.76	1.66e-22	5.41e-21	-2.81	0.12	-22.58	6.76e-113	1.82e-110	1	166201200	166238747	37547
ENSMUSG00000030350	Prmt8	protein arginine N-methyltransferase 8 [Source:MGI Symbol;Acc:MGI:3043083]	-1.09	0.12	-9.01	2.11e-19	5.5e-18	-4.22	0.22	-19.41	6.44e-84	8.92e-82	6	127689010	127769472	80462
ENSMUSG00000024935	Slc1a1	solute carrier family 1 (neuronal/epithelial high affinity glutamate transporter, system Xag), member 1 [Source:MGI Symbol;Acc:MGI:105083]	-1.09	0.14	-7.72	1.13e-14	2.08e-13	-2.15	0.17	-12.76	2.69e-37	9.55e-36	19	28835048	28913960	78912
ENSMUSG00000032936	Camkv	CaM kinase-like vesicle-associated [Source:MGI Symbol;Acc:MGI:2384296]	-1.09	0.14	-7.52	5.32e-14	9.11e-13	-1.58	0.16	-10.16	3.12e-24	6.08e-23	9	107935673	107949691	14018
ENSMUSG00000064179	Tnnt1	troponin T1, skeletal, slow [Source:MGI Symbol;Acc:MGI:1333868]	-1.09	0.2	-5.54	3.04e-08	2.78e-07	-1.64	0.22	-7.53	5.04e-14	4.93e-13	7	4504569	4516382	11813
ENSMUSG00000058806	Col13a1	collagen, type XIII, alpha 1 [Source:MGI Symbol;Acc:MGI:1277201]	-1.09	0.2	-5.42	5.95e-08	5.23e-07	-3.03	0.29	-10.31	6.33e-25	1.29e-23	10	61838235	61979108	140873
ENSMUSG00000034310	Tmem132d	transmembrane protein 132D [Source:MGI Symbol;Acc:MGI:3044963]	-1.09	0.2	-5.37	8.08e-08	6.98e-07	-2.91	0.31	-9.39	5.83e-21	9.37e-20	5	127781629	128433077	651448
ENSMUSG00000031506	Ptpn7	protein tyrosine phosphatase, non-receptor type 7 [Source:MGI Symbol;Acc:MGI:2156893]	-1.09	0.24	-4.49	7.13e-06	4.47e-05	-1.07	0.24	-4.54	5.53e-06	2.43e-05	1	135132699	135145317	12618
ENSMUSG00000061728	Btnl7-ps	butyrophilin-like 7, pseudogene [Source:MGI Symbol;Acc:MGI:2388054]	-1.09	0.25	-4.32	1.57e-05	9.16e-05	-2.6	0.29	-8.88	6.87e-19	9.6e-18	17	34532876	34547651	14775
ENSMUSG00000033249	Hsf4	heat shock transcription factor 4 [Source:MGI Symbol;Acc:MGI:1347058]	-1.09	0.27	-4.01	5.95e-05	0.0003114	-1.84	0.36	-5.17	2.37e-07	1.24e-06	8	105269800	105275845	6045
ENSMUSG00000097832	Gm26912	predicted gene, 26912 [Source:MGI Symbol;Acc:MGI:5477406]	-1.09	0.36	-3.01	0.002645	0.009479	-1.69	0.47	-3.6	0.0003211	0.001073	12	110842275	110845216	2941
ENSMUSG00000014542	Clec4f	C-type lectin domain family 4, member f [Source:MGI Symbol;Acc:MGI:1859834]	-1.09	0.38	-2.83	0.00467	0.01561	-1.57	0.59	-2.67	0.007658	0.01946	6	83644541	83656187	11646
ENSMUSG00000109572	Cfap99	cilia and flagella associated protein 99 [Source:MGI Symbol;Acc:MGI:5434801]	-1.09	0.4	-2.71	0.006677	0.02129	-2.37	0.55	-4.33	1.47e-05	6.09e-05	5	34288599	34327327	38728
ENSMUSG00000032818	Loxhd1	lipoxygenase homology domains 1 [Source:MGI Symbol;Acc:MGI:1914609]	-1.09	0.42	-2.63	0.008575	0.02629	-2.08	0.6	-3.48	0.0005083	0.001637	18	77281957	77442341	160384
ENSMUSG00000063428	Ddo	D-aspartate oxidase [Source:MGI Symbol;Acc:MGI:1925528]	-1.09	0.42	-2.61	0.009104	0.02768	-1.96	0.59	-3.31	0.0009282	0.002846	10	40630010	40681847	51837
ENSMUSG00000064043	Trerf1	transcriptional regulating factor 1 [Source:MGI Symbol;Acc:MGI:2442086]	-1.1	0.08	-13.7	1.08e-42	9.91e-41	-1.17	0.08	-14.28	2.89e-46	1.36e-44	17	47140874	47361958	221084
ENSMUSG00000042414	Prdm14	PR domain containing 14 [Source:MGI Symbol;Acc:MGI:3588194]	-1.1	0.09	-12.14	6.84e-34	4.14e-32	-2.39	0.11	-20.97	1.19e-97	2.29e-95	1	13113456	13127163	13707
ENSMUSG00000040007	Bahd1	bromo adjacent homology domain containing 1 [Source:MGI Symbol;Acc:MGI:2139371]	-1.1	0.13	-8.8	1.38e-18	3.39e-17	-1.34	0.13	-10.35	4.14e-25	8.51e-24	2	118900376	118924528	24152
ENSMUSG00000033768	Nrxn2	neurexin II [Source:MGI Symbol;Acc:MGI:1096362]	-1.1	0.13	-8.72	2.71e-18	6.49e-17	-1.64	0.15	-10.6	3e-26	6.51e-25	19	6418730	6544169	125439
ENSMUSG00000030270	Cpne9	copine family member IX [Source:MGI Symbol;Acc:MGI:2443052]	-1.1	0.17	-6.39	1.7e-10	2.05e-09	-1.41	0.19	-7.43	1.06e-13	1.02e-12	6	113282306	113305627	23321
ENSMUSG00000073018	Gm1070	predicted gene 1070 [Source:MGI Symbol;Acc:MGI:2685916]	-1.1	0.2	-5.42	5.87e-08	5.16e-07	-2.56	0.27	-9.44	3.69e-21	6.01e-20	6	71293764	71302880	9116
ENSMUSG00000063245	Zfp993	zinc finger protein 993 [Source:MGI Symbol;Acc:MGI:3713585]	-1.1	0.23	-4.73	2.27e-06	1.56e-05	-1.27	0.27	-4.63	3.72e-06	1.67e-05	4	146610960	146658160	47200
ENSMUSG00000034837	Gnat1	guanine nucleotide binding protein, alpha transducing 1 [Source:MGI Symbol;Acc:MGI:95778]	-1.1	0.28	-3.89	0.0001022	0.0005114	-1.93	0.37	-5.18	2.26e-07	1.18e-06	9	107674473	107679712	5239
ENSMUSG00000011349	Dmrtc2	doublesex and mab-3 related transcription factor like family C2 [Source:MGI Symbol;Acc:MGI:1918491]	-1.1	0.29	-3.73	0.0001918	0.000907	-2.92	0.38	-7.63	2.31e-14	2.31e-13	7	24870056	24877651	7595
ENSMUSG00000067279	Ppp1r3c	protein phosphatase 1, regulatory (inhibitor) subunit 3C [Source:MGI Symbol;Acc:MGI:1858229]	-1.1	0.31	-3.53	0.0004165	0.001829	-1.23	0.35	-3.55	0.0003781	0.001248	19	36731736	36736653	4917
ENSMUSG00000030854	Ptpn5	protein tyrosine phosphatase, non-receptor type 5 [Source:MGI Symbol;Acc:MGI:97807]	-1.1	0.37	-2.99	0.002827	0.01005	-1.55	0.45	-3.46	0.0005338	0.001711	7	47077794	47133684	55890
ENSMUSG00000093513	Obox4-ps31	oocyte specific homeobox 4, pseudogene 31 [Source:MGI Symbol;Acc:MGI:3782192]	-1.1	0.38	-2.86	0.004249	0.01438	-1.62	0.59	-2.75	0.005925	0.01546	7	15589652	15591360	1708
ENSMUSG00000089633	A230009B12Rik	RIKEN cDNA A230009B12 gene [Source:MGI Symbol;Acc:MGI:2442666]	-1.1	0.42	-2.63	0.008433	0.02593	-1.47	0.59	-2.48	0.01307	0.03141	17	10456215	10493055	36840
ENSMUSG00000110712	Gm39662	predicted gene, 39662 [Source:MGI Symbol;Acc:MGI:5622547]	-1.1	0.42	-2.63	0.008542	0.02621	-1.95	0.58	-3.38	0.000718	0.002251	1	72641187	72642963	1776
ENSMUSG00000022797	Tfrc	transferrin receptor [Source:MGI Symbol;Acc:MGI:98822]	-1.11	0.09	-12.07	1.48e-33	8.72e-32	-1.02	0.1	-9.84	7.44e-23	1.33e-21	16	32608919	32632794	23875
ENSMUSG00000079685	Ulbp1	UL16 binding protein 1 [Source:MGI Symbol;Acc:MGI:1925027]	-1.11	0.15	-7.17	7.71e-13	1.19e-11	-2.19	0.19	-11.81	3.51e-32	1.01e-30	10	7444872	7473477	28605
ENSMUSG00000037605	Adgrl3	adhesion G protein-coupled receptor L3 [Source:MGI Symbol;Acc:MGI:2441950]	-1.11	0.19	-5.9	3.56e-09	3.71e-08	-1.34	0.23	-5.83	5.44e-09	3.38e-08	5	81020137	81825133	804996
ENSMUSG00000026890	Lhx6	LIM homeobox protein 6 [Source:MGI Symbol;Acc:MGI:1306803]	-1.11	0.2	-5.65	1.62e-08	1.53e-07	-1.51	0.23	-6.57	5.14e-11	3.92e-10	2	36081952	36105408	23456
ENSMUSG00000026042	Col5a2	collagen, type V, alpha 2 [Source:MGI Symbol;Acc:MGI:88458]	-1.11	0.24	-4.68	2.83e-06	1.9e-05	-2.09	0.27	-7.81	5.69e-15	5.98e-14	1	45374320	45503282	128962
ENSMUSG00000001510	Dlx3	distal-less homeobox 3 [Source:MGI Symbol;Acc:MGI:94903]	-1.11	0.27	-4.2	2.71e-05	0.0001519	1.91	0.22	8.7	3.19e-18	4.27e-17	11	95120118	95125296	5178
ENSMUSG00000023391	Dlx2	distal-less homeobox 2 [Source:MGI Symbol;Acc:MGI:94902]	-1.11	0.38	-2.96	0.003044	0.01073	-1.1	0.46	-2.4	0.01619	0.03804	2	71543407	71546754	3347
ENSMUSG00000104818	Gm43661	predicted gene 43661 [Source:MGI Symbol;Acc:MGI:5663798]	-1.11	0.38	-2.88	0.003965	0.01351	-1.64	0.59	-2.77	0.005534	0.01455	5	124035200	124052352	17152
ENSMUSG00000097921	Gm26576	predicted gene, 26576 [Source:MGI Symbol;Acc:MGI:5477070]	-1.11	0.4	-2.79	0.005309	0.01744	-1.75	0.54	-3.27	0.001066	0.003234	10	66920901	66923599	2698
ENSMUSG00000088249	Gm25908	predicted gene, 25908 [Source:MGI Symbol;Acc:MGI:5455685]	-1.11	0.4	-2.78	0.005465	0.01786	-1.4	0.55	-2.55	0.01073	0.02638	16	84818096	84818194	98
ENSMUSG00000042638	Gucy2c	guanylate cyclase 2c [Source:MGI Symbol;Acc:MGI:106903]	-1.11	0.4	-2.76	0.005847	0.01896	-1.28	0.52	-2.44	0.01453	0.03451	6	136697283	136781765	84482
ENSMUSG00000086544	Chn1os3	chimerin 1, opposite strand 3 [Source:MGI Symbol;Acc:MGI:3705094]	-1.11	0.42	-2.65	0.008035	0.02489	1.15	0.43	2.67	0.007688	0.01953	2	73596525	73616012	19487
ENSMUSG00000055053	Nfic	nuclear factor I/C [Source:MGI Symbol;Acc:MGI:109591]	-1.12	0.12	-9.12	7.57e-20	2.05e-18	-1.24	0.11	-11.12	1.06e-28	2.55e-27	10	81396185	81431005	34820
ENSMUSG00000035158	Mitf	microphthalmia-associated transcription factor [Source:MGI Symbol;Acc:MGI:104554]	-1.12	0.12	-8.96	3.28e-19	8.44e-18	-2.26	0.13	-16.88	6.13e-64	4.92e-62	6	97807051	98021349	214298
ENSMUSG00000024033	Rsph1	radial spoke head 1 homolog (Chlamydomonas) [Source:MGI Symbol;Acc:MGI:1194909]	-1.12	0.17	-6.81	9.91e-12	1.36e-10	-1.12	0.16	-6.93	4.24e-12	3.57e-11	17	31255018	31277356	22338
ENSMUSG00000045838	A430105I19Rik	RIKEN cDNA A430105I19 gene [Source:MGI Symbol;Acc:MGI:2685199]	-1.12	0.26	-4.28	1.88e-05	0.0001084	-1.61	0.31	-5.26	1.44e-07	7.73e-07	2	118754157	118762661	8504
ENSMUSG00000052605	Isoc2b	isochorismatase domain containing 2b [Source:MGI Symbol;Acc:MGI:1914691]	-1.12	0.29	-3.92	8.8e-05	0.0004455	-1.07	0.33	-3.2	0.001357	0.004033	7	4844958	4870258	25300
ENSMUSG00000084825	2410152P15Rik	RIKEN cDNA 2410152P15 gene [Source:MGI Symbol;Acc:MGI:1924061]	-1.12	0.41	-2.76	0.00581	0.01887	-1.44	0.6	-2.4	0.01623	0.03813	19	6617670	6674548	56878
ENSMUSG00000021749	Oit1	oncoprotein induced transcript 1 [Source:MGI Symbol;Acc:MGI:1201784]	-1.12	0.42	-2.7	0.006847	0.02175	-1.67	0.59	-2.82	0.0048	0.0128	14	8348947	8378763	29816
ENSMUSG00000000159	Igsf5	immunoglobulin superfamily, member 5 [Source:MGI Symbol;Acc:MGI:1919308]	-1.12	0.41	-2.69	0.007136	0.02253	-2.16	0.58	-3.71	0.0002094	0.0007231	16	96361667	96525580	163913
ENSMUSG00000097424	1700030M09Rik	RIKEN cDNA 1700030M09 gene [Source:MGI Symbol;Acc:MGI:1919509]	-1.12	0.42	-2.68	0.007332	0.02305	-1.53	0.57	-2.69	0.007138	0.01827	8	121544381	121548342	3961
ENSMUSG00000030206	Gsg1	germ cell associated 1 [Source:MGI Symbol;Acc:MGI:1194499]	-1.12	0.42	-2.66	0.007712	0.02405	-1.51	0.57	-2.67	0.007568	0.01927	6	135237325	135254351	17026
ENSMUSG00000075511	1700001L05Rik	RIKEN cDNA 1700001L05 gene [Source:MGI Symbol;Acc:MGI:1916541]	-1.13	0.09	-12.31	8.11e-35	5.22e-33	-1.52	0.12	-12.83	1.14e-37	4.11e-36	15	83357525	83367282	9757
ENSMUSG00000036880	Acaa2	acetyl-Coenzyme A acyltransferase 2 (mitochondrial 3-oxoacyl-Coenzyme A thiolase) [Source:MGI Symbol;Acc:MGI:1098623]	-1.13	0.09	-12.15	5.72e-34	3.5e-32	-1.22	0.1	-12.25	1.63e-34	5.22e-33	18	74779196	74806207	27011
ENSMUSG00000023861	Mpc1	mitochondrial pyruvate carrier 1 [Source:MGI Symbol;Acc:MGI:1915240]	-1.13	0.12	-9.55	1.31e-21	4.03e-20	-1.38	0.12	-11.27	1.9e-29	4.8e-28	17	8282903	8297661	14758
ENSMUSG00000056300	Zfp981	zinc finger protein 981 [Source:MGI Symbol;Acc:MGI:3700965]	-1.13	0.15	-7.58	3.47e-14	6.06e-13	-1.95	0.15	-12.97	1.75e-38	6.47e-37	4	146502026	146539395	37369
ENSMUSG00000031169	Porcn	porcupine homolog (Drosophila) [Source:MGI Symbol;Acc:MGI:1890212]	-1.13	0.17	-6.47	9.86e-11	1.22e-09	-1.84	0.18	-9.99	1.67e-23	3.14e-22	X	8193847	8206525	12678
ENSMUSG00000024786	Majin	membrane anchored junction protein [Source:MGI Symbol;Acc:MGI:1923913]	-1.13	0.2	-5.73	1.02e-08	9.97e-08	-3.38	0.3	-11.14	8.29e-29	2.01e-27	19	6184387	6224225	39838
ENSMUSG00000028876	Epha10	Eph receptor A10 [Source:MGI Symbol;Acc:MGI:3586824]	-1.13	0.28	-4.07	4.76e-05	0.0002541	-1.7	0.33	-5.15	2.58e-07	1.34e-06	4	124880898	124917800	36902
ENSMUSG00000102336	Gm37233	predicted gene, 37233 [Source:MGI Symbol;Acc:MGI:5610461]	-1.13	0.37	-3.06	0.00218	0.007984	-1.85	0.48	-3.83	0.0001257	0.0004505	1	34427001	34433264	6263
ENSMUSG00000106388	Rhox7-ps2	reproductive homeobox 7, pseudogene 2 [Source:MGI Symbol;Acc:MGI:5615638]	-1.13	0.37	-3.05	0.002266	0.008257	-2.11	0.51	-4.1	4.11e-05	0.0001585	X	37676369	37679555	3186
ENSMUSG00000025902	Sox17	SRY (sex determining region Y)-box 17 [Source:MGI Symbol;Acc:MGI:107543]	-1.13	0.38	-2.96	0.003072	0.01081	1.97	0.29	6.84	7.69e-12	6.32e-11	1	4490930	4497354	6424
ENSMUSG00000095274	Obox4-ps27	oocyte specific homeobox 4, pseudogene 27 [Source:MGI Symbol;Acc:MGI:3641735]	-1.13	0.4	-2.83	0.004728	0.01578	-1.54	0.6	-2.57	0.01005	0.02486	7	15431661	15433600	1939
ENSMUSG00000091709	Gm17189	predicted gene 17189 [Source:MGI Symbol;Acc:MGI:4938016]	-1.13	0.4	-2.81	0.00499	0.01653	-1.42	0.6	-2.39	0.01702	0.03978	15	74784064	74800640	16576
ENSMUSG00000087006	Gm13889	predicted gene 13889 [Source:MGI Symbol;Acc:MGI:3652053]	-1.13	0.41	-2.76	0.005788	0.0188	-1.26	0.52	-2.4	0.01625	0.03815	2	93955809	93957201	1392
ENSMUSG00000040213	Kyat3	kynurenine aminotransferase 3 [Source:MGI Symbol;Acc:MGI:2677849]	-1.14	0.1	-12.03	2.43e-33	1.4e-31	-1.04	0.11	-9.14	6.12e-20	9.18e-19	3	142701050	142746870	45820
ENSMUSG00000025478	Dpysl4	dihydropyrimidinase-like 4 [Source:MGI Symbol;Acc:MGI:1349764]	-1.14	0.11	-10.56	4.67e-26	1.84e-24	-1.28	0.11	-11.31	1.14e-29	2.91e-28	7	139086000	139102704	16704
ENSMUSG00000020042	Btbd11	BTB (POZ) domain containing 11 [Source:MGI Symbol;Acc:MGI:1921257]	-1.14	0.14	-8.04	8.79e-16	1.76e-14	-1.4	0.15	-9.16	5.27e-20	7.95e-19	10	85386813	85660292	273479
ENSMUSG00000024313	Mep1b	meprin 1 beta [Source:MGI Symbol;Acc:MGI:96964]	-1.14	0.21	-5.47	4.51e-08	4.04e-07	-1.86	0.25	-7.53	5.24e-14	5.12e-13	18	21072343	21100199	27856
ENSMUSG00000106631	Gm42669	predicted gene 42669 [Source:MGI Symbol;Acc:MGI:5662806]	-1.14	0.23	-5.06	4.28e-07	3.31e-06	-2.07	0.31	-6.59	4.52e-11	3.46e-10	5	107507620	107580596	72976
ENSMUSG00000020875	Hoxb9	homeobox B9 [Source:MGI Symbol;Acc:MGI:96190]	-1.14	0.26	-4.43	9.24e-06	5.65e-05	-1.6	0.28	-5.69	1.29e-08	7.76e-08	11	96271456	96276595	5139
ENSMUSG00000110144	Gm45564	predicted gene 45564 [Source:MGI Symbol;Acc:MGI:5791400]	-1.14	0.32	-3.51	0.0004455	0.001942	-2.18	0.44	-4.94	7.64e-07	3.76e-06	7	45550533	45551615	1082
ENSMUSG00000085105	Gm12758	predicted gene 12758 [Source:MGI Symbol;Acc:MGI:3702543]	-1.14	0.36	-3.13	0.001733	0.006525	-1.24	0.45	-2.74	0.006185	0.01607	7	34234376	34240207	5831
ENSMUSG00000038143	Stox2	storkhead box 2 [Source:MGI Symbol;Acc:MGI:1918319]	-1.15	0.11	-10.95	6.99e-28	3.12e-26	-1.13	0.1	-10.88	1.41e-27	3.24e-26	8	47180047	47446362	266315
ENSMUSG00000006218	Fam131c	family with sequence similarity 131, member C [Source:MGI Symbol;Acc:MGI:2685539]	-1.15	0.16	-7.18	7.06e-13	1.09e-11	-1.83	0.19	-9.79	1.28e-22	2.26e-21	4	141368219	141384175	15956
ENSMUSG00000059022	Kcp	kielin/chordin-like protein [Source:MGI Symbol;Acc:MGI:2141640]	-1.15	0.16	-7.06	1.71e-12	2.53e-11	-1.1	0.18	-6.29	3.14e-10	2.23e-09	6	29473161	29507952	34791
ENSMUSG00000027703	Lrriq4	leucine-rich repeats and IQ motif containing 4 [Source:MGI Symbol;Acc:MGI:1915557]	-1.15	0.17	-6.75	1.45e-11	1.97e-10	-2.1	0.21	-9.86	6.47e-23	1.16e-21	3	30644506	30672431	27925
ENSMUSG00000005237	Dnah2	dynein, axonemal, heavy chain 2 [Source:MGI Symbol;Acc:MGI:107731]	-1.15	0.19	-6.03	1.61e-09	1.75e-08	-1.48	0.22	-6.81	9.91e-12	8.04e-11	11	69420808	69549110	128302
ENSMUSG00000029095	Ablim2	actin-binding LIM protein 2 [Source:MGI Symbol;Acc:MGI:2385758]	-1.15	0.26	-4.42	9.7e-06	5.9e-05	-2.41	0.31	-7.68	1.62e-14	1.64e-13	5	35757879	35884973	127094
ENSMUSG00000030549	Rhcg	Rhesus blood group-associated C glycoprotein [Source:MGI Symbol;Acc:MGI:1888517]	-1.15	0.34	-3.36	0.0007824	0.003216	-1.37	0.4	-3.39	0.0007057	0.002215	7	79593362	79617657	24295
ENSMUSG00000090129	Olfr287	olfactory receptor 287 [Source:MGI Symbol;Acc:MGI:3030121]	-1.15	0.39	-2.96	0.003077	0.01083	-1.43	0.6	-2.4	0.01631	0.03829	15	98206970	98221056	14086
ENSMUSG00000000386	Mx1	MX dynamin-like GTPase 1 [Source:MGI Symbol;Acc:MGI:97243]	-1.15	0.4	-2.89	0.003887	0.01329	-2.02	0.55	-3.66	0.0002476	0.0008445	16	97447034	97462907	15873
ENSMUSG00000084330	Gm15019	predicted gene 15019 [Source:MGI Symbol;Acc:MGI:3705840]	-1.15	0.4	-2.87	0.004058	0.0138	-1.69	0.54	-3.16	0.001579	0.004638	X	135726997	135729474	2477
ENSMUSG00000105460	Gm42671	predicted gene 42671 [Source:MGI Symbol;Acc:MGI:5662808]	-1.15	0.4	-2.87	0.004145	0.01408	-1.56	0.6	-2.6	0.009401	0.02341	3	95588970	95590574	1604
ENSMUSG00000108470	Gm4598	predicted gene 4598 [Source:MGI Symbol;Acc:MGI:3782781]	-1.15	0.41	-2.81	0.004922	0.01634	-1.92	0.58	-3.29	0.0009844	0.003006	7	24661293	24663109	1816
ENSMUSG00000031073	Fgf15	fibroblast growth factor 15 [Source:MGI Symbol;Acc:MGI:1096383]	-1.16	0.12	-10.02	1.31e-23	4.51e-22	-2.67	0.14	-19.58	2.28e-85	3.24e-83	7	144896530	144900953	4423
ENSMUSG00000034226	Rhov	ras homolog family member V [Source:MGI Symbol;Acc:MGI:2444227]	-1.16	0.18	-6.52	6.97e-11	8.82e-10	-2.08	0.23	-9.03	1.71e-19	2.49e-18	2	119269200	119271272	2072
ENSMUSG00000049154	Fam183b	family with sequence similarity 183, member B [Source:MGI Symbol;Acc:MGI:1922679]	-1.16	0.2	-5.76	8.36e-09	8.27e-08	-2.39	0.27	-8.69	3.65e-18	4.84e-17	11	58792796	58801960	9164
ENSMUSG00000029410	Ppef2	protein phosphatase, EF hand calcium-binding domain 2 [Source:MGI Symbol;Acc:MGI:1342304]	-1.16	0.2	-5.69	1.26e-08	1.21e-07	-1.17	0.23	-4.99	6.02e-07	3e-06	5	92226678	92256278	29600
ENSMUSG00000040972	Igsf21	immunoglobulin superfamily, member 21 [Source:MGI Symbol;Acc:MGI:2681842]	-1.16	0.21	-5.6	2.14e-08	2e-07	-3.23	0.3	-10.74	6.85e-27	1.54e-25	4	140026845	140246784	219939
ENSMUSG00000087084	Gm13016	predicted gene 13016 [Source:MGI Symbol;Acc:MGI:3650527]	-1.16	0.31	-3.68	0.0002369	0.001101	-2.55	0.45	-5.66	1.54e-08	9.21e-08	4	140380629	140385574	4945
ENSMUSG00000082465	Rps6-ps3	ribosomal protein S6, pseudogene 3 [Source:MGI Symbol;Acc:MGI:3643565]	-1.16	0.38	-3.07	0.00217	0.007951	-1.2	0.44	-2.69	0.007064	0.0181	9	53689533	53690283	750
ENSMUSG00000086164	Gm13029	predicted gene 13029 [Source:MGI Symbol;Acc:MGI:3651764]	-1.16	0.39	-2.99	0.002762	0.009845	-1.6	0.52	-3.08	0.002068	0.005944	4	140142872	140144633	1761
ENSMUSG00000006711	D130043K22Rik	RIKEN cDNA D130043K22 gene [Source:MGI Symbol;Acc:MGI:3036268]	-1.16	0.39	-2.98	0.002853	0.01013	-1.35	0.49	-2.73	0.006255	0.01623	13	24845134	24901270	56136
ENSMUSG00000022542	Sept12	septin 12 [Source:MGI Symbol;Acc:MGI:1918339]	-1.16	0.39	-2.98	0.002879	0.01021	-1.43	0.6	-2.4	0.01647	0.03862	16	4986857	4997852	10995
ENSMUSG00000097722	Gm26841	predicted gene, 26841 [Source:MGI Symbol;Acc:MGI:5477335]	-1.16	0.39	-2.97	0.002959	0.01047	-1.64	0.51	-3.24	0.001195	0.003586	2	152694732	152696692	1960
ENSMUSG00000070529	Wfdc10	WAP four-disulfide core domain 10 [Source:MGI Symbol;Acc:MGI:3616889]	-1.16	0.4	-2.93	0.003418	0.01187	-1.97	0.55	-3.56	0.0003778	0.001247	2	164656045	164657368	1323
ENSMUSG00000108175	Gm16499	predicted gene 16499 [Source:MGI Symbol;Acc:MGI:3704267]	-1.16	0.4	-2.89	0.00388	0.01327	-1.79	0.6	-3.01	0.002639	0.00743	6	53818742	53868183	49441
ENSMUSG00000096393	Fam240a	family with sequence similarity 240 member A [Source:MGI Symbol;Acc:MGI:2685436]	-1.16	0.42	-2.79	0.005281	0.01736	-1.61	0.59	-2.71	0.00673	0.01732	9	110914738	110916861	2123
ENSMUSG00000023403	Stk31	serine threonine kinase 31 [Source:MGI Symbol;Acc:MGI:1924735]	-1.17	0.11	-10.74	6.95e-27	2.89e-25	-2.07	0.13	-16.06	5e-58	3.4e-56	6	49395603	49469501	73898
ENSMUSG00000036466	Megf11	multiple EGF-like-domains 11 [Source:MGI Symbol;Acc:MGI:1920951]	-1.17	0.12	-9.47	2.85e-21	8.58e-20	-4.27	0.2	-21.89	3.04e-106	7.07e-104	9	64385625	64709205	323580
ENSMUSG00000029862	Clcn1	chloride channel, voltage-sensitive 1 [Source:MGI Symbol;Acc:MGI:88417]	-1.17	0.2	-5.87	4.41e-09	4.55e-08	-2.36	0.22	-10.55	5.06e-26	1.09e-24	6	42286684	42315756	29072
ENSMUSG00000024965	Fermt3	fermitin family member 3 [Source:MGI Symbol;Acc:MGI:2147790]	-1.17	0.23	-5.04	4.55e-07	3.49e-06	-1.1	0.23	-4.79	1.68e-06	7.87e-06	19	6998957	7019469	20512
ENSMUSG00000029660	Tex26	testis expressed 26 [Source:MGI Symbol;Acc:MGI:1923110]	-1.17	0.29	-4.04	5.34e-05	0.0002824	-1.59	0.35	-4.54	5.66e-06	2.48e-05	5	149439659	149470979	31320
ENSMUSG00000087648	E130018N17Rik	RIKEN cDNA E130018N17 gene [Source:MGI Symbol;Acc:MGI:1924267]	-1.17	0.32	-3.66	0.0002538	0.00117	-2.41	0.46	-5.25	1.53e-07	8.19e-07	2	168152602	168154513	1911
ENSMUSG00000060586	H2-Eb1	histocompatibility 2, class II antigen E beta [Source:MGI Symbol;Acc:MGI:95901]	-1.17	0.35	-3.37	0.0007631	0.003145	-1.28	0.25	-5.12	3.03e-07	1.56e-06	17	34305876	34316199	10323
ENSMUSG00000111837	AC164612.2		-1.17	0.38	-3.06	0.002248	0.008202	-1.82	0.52	-3.48	0.0004987	0.001609	9	122682741	122683641	900
ENSMUSG00000032649	Colgalt2	collagen beta(1-O)galactosyltransferase 2 [Source:MGI Symbol;Acc:MGI:2138232]	-1.17	0.38	-3.04	0.002381	0.00864	-2.57	0.55	-4.65	3.29e-06	1.48e-05	1	152399829	152510695	110866
ENSMUSG00000101436	Gm5157	predicted gene 5157 [Source:MGI Symbol;Acc:MGI:3648211]	-1.17	0.39	-3	0.002662	0.009529	-1.68	0.59	-2.83	0.004643	0.01243	7	21184316	21190423	6107
ENSMUSG00000105734	4930558C23Rik	RIKEN cDNA 4930558C23 gene [Source:MGI Symbol;Acc:MGI:1914904]	-1.17	0.39	-3	0.002743	0.009785	-1.68	0.59	-2.83	0.00469	0.01254	3	95386460	95402841	16381
ENSMUSG00000111651	AC159899.1		-1.17	0.39	-2.99	0.002766	0.009853	-1.67	0.59	-2.82	0.004824	0.01285	9	99259474	99260207	733
ENSMUSG00000090698	Apold1	apolipoprotein L domain containing 1 [Source:MGI Symbol;Acc:MGI:2685921]	-1.17	0.41	-2.86	0.004246	0.01438	-1.41	0.5	-2.84	0.004518	0.01214	6	134981717	134986836	5119
ENSMUSG00000031139	Mcf2	mcf.2 transforming sequence [Source:MGI Symbol;Acc:MGI:96932]	-1.18	0.09	-12.79	1.91e-37	1.39e-35	-3.23	0.11	-29.25	4.9e-188	5.76e-185	X	60055955	60179089	123134
ENSMUSG00000050917	Fgf4	fibroblast growth factor 4 [Source:MGI Symbol;Acc:MGI:95518]	-1.18	0.1	-12.12	7.92e-34	4.74e-32	-2.82	0.1	-27.06	2.92e-161	1.97e-158	7	144847366	144865243	17877
ENSMUSG00000004952	Rasa4	RAS p21 protein activator 4 [Source:MGI Symbol;Acc:MGI:1858600]	-1.18	0.11	-11.18	4.92e-29	2.34e-27	-2.06	0.13	-16.13	1.52e-58	1.04e-56	5	136083915	136111860	27945
ENSMUSG00000030772	Dkk3	dickkopf WNT signaling pathway inhibitor 3 [Source:MGI Symbol;Acc:MGI:1354952]	-1.18	0.19	-6.23	4.63e-10	5.33e-09	-1.37	0.21	-6.63	3.37e-11	2.61e-10	7	112116016	112159057	43041
ENSMUSG00000020723	Cacng4	calcium channel, voltage-dependent, gamma subunit 4 [Source:MGI Symbol;Acc:MGI:1859167]	-1.18	0.21	-5.6	2.15e-08	2e-07	-1.04	0.23	-4.48	7.39e-06	3.19e-05	11	107732356	107794557	62201
ENSMUSG00000015787	Abo	ABO blood group (transferase A, alpha 1-3-N-acetylgalactosaminyltransferase, transferase B, alpha 1-3-galactosyltransferase) [Source:MGI Symbol;Acc:MGI:2135738]	-1.18	0.41	-2.83	0.00459	0.01539	-1.33	0.53	-2.52	0.01185	0.02882	2	26842502	26864979	22477
ENSMUSG00000074240	Cib3	calcium and integrin binding family member 3 [Source:MGI Symbol;Acc:MGI:2685953]	-1.18	0.42	-2.83	0.00467	0.01561	-1.84	0.6	-3.07	0.002127	0.006102	8	72204334	72212837	8503
ENSMUSG00000020658	Efr3b	EFR3 homolog B [Source:MGI Symbol;Acc:MGI:2444851]	-1.19	0.16	-7.3	2.89e-13	4.62e-12	-1.09	0.17	-6.38	1.82e-10	1.32e-09	12	3962553	4038915	76362
ENSMUSG00000031165	Was	Wiskott-Aldrich syndrome [Source:MGI Symbol;Acc:MGI:105059]	-1.19	0.25	-4.84	1.33e-06	9.47e-06	-1.96	0.29	-6.68	2.41e-11	1.88e-10	X	8081452	8090498	9046
ENSMUSG00000003279	Dlgap1	discs, large (Drosophila) homolog-associated protein 1 [Source:MGI Symbol;Acc:MGI:1346065]	-1.19	0.25	-4.67	2.95e-06	1.98e-05	-1.48	0.29	-5.14	2.74e-07	1.42e-06	17	69969072	70821413	852341
ENSMUSG00000085957	Syna	syncytin a [Source:MGI Symbol;Acc:MGI:2684898]	-1.19	0.34	-3.55	0.0003809	0.001688	-1.16	0.39	-2.94	0.003286	0.009069	5	134558145	134560171	2026
ENSMUSG00000030468	Siglecg	sialic acid binding Ig-like lectin G [Source:MGI Symbol;Acc:MGI:2443630]	-1.19	0.36	-3.32	0.0009049	0.003665	-1.38	0.43	-3.23	0.001233	0.00369	7	43408203	43418358	10155
ENSMUSG00000024215	Spdef	SAM pointed domain containing ets transcription factor [Source:MGI Symbol;Acc:MGI:1353422]	-1.19	0.4	-2.99	0.002816	0.01002	-2.04	0.56	-3.67	0.0002448	0.0008357	17	27714351	27728951	14600
ENSMUSG00000046717	Igbp1b	immunoglobulin (CD79A) binding protein 1b [Source:MGI Symbol;Acc:MGI:1354380]	-1.19	0.4	-2.97	0.003023	0.01067	-1.84	0.6	-3.09	0.002026	0.005831	6	138657088	138658544	1456
ENSMUSG00000028749	Pla2g2f	phospholipase A2, group IIF [Source:MGI Symbol;Acc:MGI:1349661]	-1.19	0.42	-2.86	0.004283	0.01446	-1.91	0.58	-3.33	0.000879	0.00271	4	138750532	138757626	7094
ENSMUSG00000026447	Pik3c2b	phosphatidylinositol-4-phosphate 3-kinase catalytic subunit type 2 beta [Source:MGI Symbol;Acc:MGI:2685045]	-1.2	0.12	-9.9	4.13e-23	1.38e-21	-1.3	0.13	-9.68	3.57e-22	6.16e-21	1	133045666	133108687	63021
ENSMUSG00000022113	Trim52	tripartite motif-containing 52 [Source:MGI Symbol;Acc:MGI:3045276]	-1.2	0.19	-6.21	5.14e-10	5.89e-09	-3.49	0.28	-12.55	4.2e-36	1.44e-34	14	106106197	106135859	29662
ENSMUSG00000054046	Klk13	kallikrein related-peptidase 13 [Source:MGI Symbol;Acc:MGI:3615275]	-1.2	0.27	-4.47	7.68e-06	4.79e-05	-2.03	0.32	-6.37	1.86e-10	1.35e-09	7	43712566	43727534	14968
ENSMUSG00000070498	Tmem132b	transmembrane protein 132B [Source:MGI Symbol;Acc:MGI:3609245]	-1.2	0.32	-3.78	0.0001567	0.0007561	-2.85	0.42	-6.84	8.01e-12	6.56e-11	5	125531773	125792583	260810
ENSMUSG00000015890	Amdhd1	amidohydrolase domain containing 1 [Source:MGI Symbol;Acc:MGI:1919011]	-1.2	0.37	-3.29	0.001001	0.004007	-1.24	0.44	-2.84	0.004577	0.01227	10	93523337	93540033	16696
ENSMUSG00000059625	Sohlh1	spermatogenesis and oogenesis specific basic helix-loop-helix 1 [Source:MGI Symbol;Acc:MGI:2684956]	-1.2	0.37	-3.26	0.001115	0.004399	-1.86	0.47	-3.92	8.82e-05	0.0003244	2	25842994	25847248	4254
ENSMUSG00000008932	Slc1a7	solute carrier family 1 (glutamate transporter), member 7 [Source:MGI Symbol;Acc:MGI:2444087]	-1.2	0.41	-2.95	0.003136	0.01101	-1.69	0.55	-3.05	0.002272	0.006477	4	107968331	108013532	45201
ENSMUSG00000082217	Gm1401	predicted gene 1401 [Source:MGI Symbol;Acc:MGI:2686247]	-1.2	0.41	-2.94	0.003261	0.01139	-1.89	0.55	-3.42	0.0006376	0.002016	6	33247327	33248099	772
ENSMUSG00000099696	2900052N01Rik	RIKEN cDNA 2900052N01 gene [Source:MGI Symbol;Acc:MGI:1920290]	-1.2	0.41	-2.93	0.003368	0.01172	-1.77	0.6	-2.94	0.003234	0.008937	9	46913492	46927366	13874
ENSMUSG00000028626	Col9a2	collagen, type IX, alpha 2 [Source:MGI Symbol;Acc:MGI:88466]	-1.21	0.1	-12.33	6.19e-35	4.02e-33	-2.35	0.13	-18.68	7.86e-78	8.93e-76	4	121039384	121055322	15938
ENSMUSG00000039209	Rpl39l	ribosomal protein L39-like [Source:MGI Symbol;Acc:MGI:1915422]	-1.21	0.11	-11.19	4.83e-29	2.31e-27	-3.87	0.13	-28.73	1.77e-181	1.79e-178	16	10170225	10174911	4686
ENSMUSG00000023232	Serinc2	serine incorporator 2 [Source:MGI Symbol;Acc:MGI:1919132]	-1.21	0.19	-6.42	1.39e-10	1.69e-09	-1.13	0.2	-5.55	2.8e-08	1.63e-07	4	130253494	130279205	25711
ENSMUSG00000030200	Bcl2l14	BCL2-like 14 (apoptosis facilitator) [Source:MGI Symbol;Acc:MGI:1914063]	-1.21	0.19	-6.4	1.52e-10	1.84e-09	-1.61	0.23	-6.95	3.76e-12	3.18e-11	6	134396317	134438736	42419
ENSMUSG00000009941	Nxf2	nuclear RNA export factor 2 [Source:MGI Symbol;Acc:MGI:1933192]	-1.21	0.29	-4.12	3.76e-05	0.0002052	-2.24	0.38	-5.96	2.57e-09	1.64e-08	X	134944525	134964754	20229
ENSMUSG00000072621	Slfn10-ps	schlafen 10, pseudogene [Source:MGI Symbol;Acc:MGI:3512288]	-1.21	0.32	-3.8	0.0001461	0.0007098	1.47	0.26	5.72	1.04e-08	6.28e-08	11	83028129	83040042	11913
ENSMUSG00000103016	Gm37506	predicted gene, 37506 [Source:MGI Symbol;Acc:MGI:5610734]	-1.21	0.42	-2.9	0.003785	0.01299	-1.45	0.6	-2.43	0.01527	0.03608	1	36871902	36872045	143
ENSMUSG00000000365	Rnf17	ring finger protein 17 [Source:MGI Symbol;Acc:MGI:1353419]	-1.22	0.08	-16.1	2.61e-58	4.23e-56	-1.76	0.08	-21.17	1.65e-99	3.35e-97	14	56402696	56525032	122336
ENSMUSG00000074575	Kcng1	potassium voltage-gated channel, subfamily G, member 1 [Source:MGI Symbol;Acc:MGI:3616086]	-1.22	0.18	-6.86	6.97e-12	9.7e-11	-1.64	0.23	-7.27	3.67e-13	3.37e-12	2	168260116	168281736	21620
ENSMUSG00000052316	Lrrc15	leucine rich repeat containing 15 [Source:MGI Symbol;Acc:MGI:1921738]	-1.22	0.18	-6.67	2.64e-11	3.49e-10	-1.86	0.21	-8.79	1.54e-18	2.1e-17	16	30269301	30283256	13955
ENSMUSG00000026220	Slc16a14	solute carrier family 16 (monocarboxylic acid transporters), member 14 [Source:MGI Symbol;Acc:MGI:1919031]	-1.22	0.19	-6.33	2.5e-10	2.94e-09	-1.29	0.22	-5.83	5.65e-09	3.5e-08	1	84905897	84935134	29237
ENSMUSG00000031104	Rab33a	RAB33A, member RAS oncogene family [Source:MGI Symbol;Acc:MGI:109493]	-1.22	0.24	-5.01	5.46e-07	4.14e-06	-1.4	0.29	-4.85	1.26e-06	6e-06	X	48519284	48530232	10948
ENSMUSG00000108976	Gm29797	predicted gene, 29797 [Source:MGI Symbol;Acc:MGI:5588956]	-1.22	0.29	-4.21	2.6e-05	0.0001463	-1.01	0.32	-3.19	0.001445	0.004278	2	181657033	181659467	2434
ENSMUSG00000026414	Tnnt2	troponin T2, cardiac [Source:MGI Symbol;Acc:MGI:104597]	-1.22	0.3	-4.04	5.4e-05	0.000285	-1.59	0.37	-4.35	1.34e-05	5.58e-05	1	135836353	135852260	15907
ENSMUSG00000034777	Vax2	ventral anterior homeobox 2 [Source:MGI Symbol;Acc:MGI:1346018]	-1.22	0.33	-3.65	0.0002611	0.0012	-1.3	0.4	-3.22	0.00128	0.003821	6	83711263	83738313	27050
ENSMUSG00000022303	Dcstamp	dendrocyte expressed seven transmembrane protein [Source:MGI Symbol;Acc:MGI:1923016]	-1.22	0.34	-3.63	0.0002801	0.001276	-2.59	0.48	-5.43	5.69e-08	3.19e-07	15	39745931	39760934	15003
ENSMUSG00000062961	Ccdc177	coiled-coil domain containing 177 [Source:MGI Symbol;Acc:MGI:2686414]	-1.22	0.38	-3.21	0.001314	0.005092	-1.26	0.47	-2.7	0.00692	0.01776	12	80754045	80760541	6496
ENSMUSG00000022518	4930562C15Rik	RIKEN cDNA 4930562C15 gene [Source:MGI Symbol;Acc:MGI:1926059]	-1.22	0.39	-3.1	0.001945	0.007209	-1.75	0.6	-2.93	0.00336	0.009262	16	4835415	4867691	32276
ENSMUSG00000107802	1700126G02Rik	RIKEN cDNA 1700126G02 gene [Source:MGI Symbol;Acc:MGI:1923898]	-1.22	0.42	-2.92	0.003514	0.01217	-2.24	0.57	-3.95	7.88e-05	0.0002921	6	143201396	143221448	20052
ENSMUSG00000042246	Tmc7	transmembrane channel-like gene family 7 [Source:MGI Symbol;Acc:MGI:2443317]	-1.23	0.2	-6.2	5.82e-10	6.64e-09	-1.02	0.21	-4.91	9.16e-07	4.45e-06	7	118535840	118584736	48896
ENSMUSG00000018543	1700001P01Rik	RIKEN cDNA 1700001P01 gene [Source:MGI Symbol;Acc:MGI:1919465]	-1.23	0.32	-3.79	0.0001529	0.0007398	-1.44	0.39	-3.68	0.0002291	0.0007855	11	97771480	97775918	4438
ENSMUSG00000070637	Srarp	steroid receptor associated and regulated protein [Source:MGI Symbol;Acc:MGI:2685540]	-1.23	0.4	-3.04	0.002367	0.0086	-1.64	0.6	-2.73	0.006358	0.01647	4	141432671	141436105	3434
ENSMUSG00000085477	Gm13335	predicted gene 13335 [Source:MGI Symbol;Acc:MGI:3651482]	-1.23	0.4	-3.03	0.002454	0.008884	-1.63	0.6	-2.72	0.006481	0.01675	2	20420569	20432934	12365
ENSMUSG00000061815	Rufy4	RUN and FYVE domain containing 4 [Source:MGI Symbol;Acc:MGI:3588214]	-1.23	0.41	-2.98	0.002903	0.01029	-1.22	0.51	-2.39	0.01678	0.03928	1	74125540	74148223	22683
ENSMUSG00000111147	AC160562.1		-1.23	0.41	-2.97	0.002973	0.0105	-1.85	0.6	-3.09	0.002029	0.005839	9	61032211	61059116	26905
ENSMUSG00000001155	Ftcd	formiminotransferase cyclodeaminase [Source:MGI Symbol;Acc:MGI:1339962]	-1.23	0.42	-2.94	0.00327	0.01142	-1.37	0.57	-2.42	0.01538	0.03633	10	76575647	76590338	14691
ENSMUSG00000024008	Cpne5	copine V [Source:MGI Symbol;Acc:MGI:2385908]	-1.24	0.11	-11.65	2.38e-31	1.27e-29	-2.19	0.13	-16.83	1.36e-63	1.08e-61	17	29156549	29237797	81248
ENSMUSG00000022454	Nell2	NEL-like 2 [Source:MGI Symbol;Acc:MGI:1858510]	-1.24	0.17	-7.29	3.07e-13	4.9e-12	-1.45	0.2	-7.29	3.07e-13	2.84e-12	15	95219450	95528706	309256
ENSMUSG00000029235	Pdcl2	phosducin-like 2 [Source:MGI Symbol;Acc:MGI:1890655]	-1.24	0.17	-7.14	9.23e-13	1.41e-11	-3.56	0.28	-12.56	3.71e-36	1.28e-34	5	76312114	76331156	19042
ENSMUSG00000028874	Fgr	FGR proto-oncogene, Src family tyrosine kinase [Source:MGI Symbol;Acc:MGI:95527]	-1.24	0.19	-6.56	5.54e-11	7.11e-10	-2.68	0.24	-11.15	7.42e-29	1.81e-27	4	132974094	133001910	27816
ENSMUSG00000027474	Ccm2l	cerebral cavernous malformation 2-like [Source:MGI Symbol;Acc:MGI:2385159]	-1.24	0.22	-5.7	1.21e-08	1.17e-07	-3.01	0.32	-9.46	3.06e-21	5e-20	2	153065954	153081735	15781
ENSMUSG00000021940	Ptpn20	protein tyrosine phosphatase, non-receptor type 20 [Source:MGI Symbol;Acc:MGI:1196295]	-1.24	0.28	-4.36	1.27e-05	7.55e-05	-2.02	0.36	-5.65	1.62e-08	9.66e-08	14	33589269	33640754	51485
ENSMUSG00000014030	Pax5	paired box 5 [Source:MGI Symbol;Acc:MGI:97489]	-1.24	0.29	-4.22	2.5e-05	0.0001407	-1.96	0.37	-5.33	1.01e-07	5.49e-07	4	44524756	44710487	185731
ENSMUSG00000100490	Gm28455	predicted gene 28455 [Source:MGI Symbol;Acc:MGI:5579161]	-1.24	0.34	-3.67	0.0002389	0.001109	-1.56	0.4	-3.85	0.0001158	0.0004177	7	39489437	39498801	9364
ENSMUSG00000079350	Magea8	melanoma antigen, family A, 8 [Source:MGI Symbol;Acc:MGI:1333827]	-1.24	0.39	-3.14	0.00169	0.006381	-1.78	0.6	-2.98	0.002855	0.007982	X	154985774	154995850	10076
ENSMUSG00000111451	CT485606.1		-1.24	0.4	-3.07	0.002125	0.007801	-1.67	0.6	-2.78	0.005402	0.01422	9	14384360	14385654	1294
ENSMUSG00000023279	Bmp15	bone morphogenetic protein 15 [Source:MGI Symbol;Acc:MGI:1316745]	-1.24	0.42	-2.97	0.002978	0.01052	-1.43	0.6	-2.4	0.01641	0.03849	X	6314106	6320721	6615
ENSMUSG00000029651	Mtus2	microtubule associated tumor suppressor candidate 2 [Source:MGI Symbol;Acc:MGI:1915388]	-1.25	0.11	-11.06	1.88e-28	8.73e-27	-2.49	0.14	-17.22	1.92e-66	1.65e-64	5	147957319	148316065	358746
ENSMUSG00000030584	Dpf1	D4, zinc and double PHD fingers family 1 [Source:MGI Symbol;Acc:MGI:1352748]	-1.25	0.13	-9.86	5.99e-23	1.99e-21	-1.91	0.14	-13.82	1.97e-43	8.49e-42	7	29303950	29318243	14293
ENSMUSG00000025196	Cpn1	carboxypeptidase N, polypeptide 1 [Source:MGI Symbol;Acc:MGI:2135874]	-1.25	0.14	-8.88	6.57e-19	1.66e-17	-1.96	0.17	-11.43	2.8e-30	7.36e-29	19	43956306	43986556	30250
ENSMUSG00000040907	Atp1a3	ATPase, Na+/K+ transporting, alpha 3 polypeptide [Source:MGI Symbol;Acc:MGI:88107]	-1.25	0.14	-8.88	6.63e-19	1.67e-17	-2.77	0.15	-19.08	3.88e-81	4.81e-79	7	24978166	25005958	27792
ENSMUSG00000034958	Atcay	ataxia, cerebellar, Cayman type [Source:MGI Symbol;Acc:MGI:2448730]	-1.25	0.17	-7.42	1.16e-13	1.93e-12	-1.5	0.19	-7.88	3.33e-15	3.58e-14	10	81204507	81230833	26326
ENSMUSG00000049556	Lingo1	leucine rich repeat and Ig domain containing 1 [Source:MGI Symbol;Acc:MGI:1915522]	-1.25	0.19	-6.74	1.56e-11	2.12e-10	-1.04	0.2	-5.16	2.44e-07	1.27e-06	9	56618474	56796468	177994
ENSMUSG00000108592	Gm38973	predicted gene, 38973 [Source:MGI Symbol;Acc:MGI:5621858]	-1.25	0.36	-3.51	0.0004494	0.001957	-1.43	0.43	-3.33	0.0008638	0.002671	7	27649425	27651059	1634
ENSMUSG00000051879	Krt71	keratin 71 [Source:MGI Symbol;Acc:MGI:1861586]	-1.25	0.4	-3.1	0.001944	0.007206	-1.44	0.54	-2.67	0.007591	0.01931	15	101733949	101743109	9160
ENSMUSG00000110016	Gm20751	predicted gene, 20751 [Source:MGI Symbol;Acc:MGI:5434107]	-1.25	0.4	-3.09	0.001976	0.007302	-1.93	0.6	-3.22	0.001276	0.003809	13	43716790	43719038	2248
ENSMUSG00000096111	Gm21917	predicted gene, 21917 [Source:MGI Symbol;Acc:MGI:5434081]	-1.25	0.41	-3.03	0.002472	0.008942	-1.82	0.56	-3.26	0.001134	0.003419	15	99931710	99953044	21334
ENSMUSG00000038057	Dbil5	diazepam binding inhibitor-like 5 [Source:MGI Symbol;Acc:MGI:108039]	-1.25	0.41	-3.01	0.002618	0.009404	-1.24	0.54	-2.31	0.02098	0.04784	11	76217607	76218666	1059
ENSMUSG00000042532	Golga7b	golgi autoantigen, golgin subfamily a, 7B [Source:MGI Symbol;Acc:MGI:1918396]	-1.25	0.42	-2.98	0.002856	0.01014	-2.11	0.6	-3.55	0.0003869	0.001274	19	42247573	42270348	22775
ENSMUSG00000048612	Myof	myoferlin [Source:MGI Symbol;Acc:MGI:1919192]	-1.26	0.1	-12.21	2.7e-34	1.68e-32	-1.29	0.1	-13.47	2.45e-41	9.94e-40	19	37899035	38043577	144542
ENSMUSG00000001348	Acp5	acid phosphatase 5, tartrate resistant [Source:MGI Symbol;Acc:MGI:87883]	-1.26	0.12	-10.07	7.77e-24	2.72e-22	-1.93	0.15	-12.83	1.09e-37	3.93e-36	9	22126726	22135711	8985
ENSMUSG00000026389	Steap3	STEAP family member 3 [Source:MGI Symbol;Acc:MGI:1915678]	-1.26	0.13	-9.86	6.46e-23	2.14e-21	-1.15	0.14	-8.25	1.53e-16	1.82e-15	1	120190756	120272705	81949
ENSMUSG00000030263	Lrmp	lymphoid-restricted membrane protein [Source:MGI Symbol;Acc:MGI:108424]	-1.26	0.13	-9.48	2.66e-21	8.01e-20	-1.68	0.15	-11.05	2.29e-28	5.46e-27	6	145115652	145174934	59282
ENSMUSG00000108441	Gm32846	predicted gene, 32846 [Source:MGI Symbol;Acc:MGI:5592005]	-1.26	0.27	-4.61	4e-06	2.63e-05	-1.96	0.33	-5.94	2.81e-09	1.79e-08	7	17392759	17424099	31340
ENSMUSG00000002500	Rpl3l	ribosomal protein L3-like [Source:MGI Symbol;Acc:MGI:1913461]	-1.26	0.28	-4.44	9.14e-06	5.6e-05	-2.34	0.38	-6.11	9.86e-10	6.64e-09	17	24727819	24736143	8324
ENSMUSG00000027750	Postn	periostin, osteoblast specific factor [Source:MGI Symbol;Acc:MGI:1926321]	-1.26	0.34	-3.7	0.0002158	0.00101	-2.27	0.42	-5.46	4.82e-08	2.72e-07	3	54361108	54391037	29929
ENSMUSG00000074274	D930028M14Rik	RIKEN cDNA D930028M14 gene [Source:MGI Symbol;Acc:MGI:3687343]	-1.26	0.37	-3.37	0.0007503	0.003096	-1.43	0.47	-3.06	0.002183	0.006241	7	25152456	25156627	4171
ENSMUSG00000032473	Cldn18	claudin 18 [Source:MGI Symbol;Acc:MGI:1929209]	-1.26	0.4	-3.18	0.001461	0.005604	-1.56	0.6	-2.6	0.009254	0.02309	9	99689460	99717267	27807
ENSMUSG00000074651	Mcidas	multiciliate differentiation and DNA synthesis associated cell cycle protein [Source:MGI Symbol;Acc:MGI:3648807]	-1.26	0.41	-3.05	0.002251	0.008208	-2.05	0.58	-3.56	0.000376	0.001241	13	112993867	113000394	6527
ENSMUSG00000029223	Uchl1	ubiquitin carboxy-terminal hydrolase L1 [Source:MGI Symbol;Acc:MGI:103149]	-1.27	0.08	-15.47	5.16e-54	6.93e-52	-1.56	0.09	-17.68	5.97e-70	5.59e-68	5	66676090	66687234	11144
ENSMUSG00000038332	Sesn1	sestrin 1 [Source:MGI Symbol;Acc:MGI:2155278]	-1.27	0.09	-13.59	4.79e-42	4.25e-40	-1.2	0.1	-11.92	9.04e-33	2.67e-31	10	41809934	41908424	98490
ENSMUSG00000039224	D1Pas1	DNA segment, Chr 1, Pasteur Institute 1 [Source:MGI Symbol;Acc:MGI:91842]	-1.27	0.1	-12.12	7.82e-34	4.69e-32	-3.45	0.13	-26.58	1.21e-155	6.74e-153	1	186967415	186970627	3212
ENSMUSG00000041556	Fbxo2	F-box protein 2 [Source:MGI Symbol;Acc:MGI:2446216]	-1.27	0.11	-12.04	2.22e-33	1.29e-31	-2.24	0.13	-16.89	5.66e-64	4.56e-62	4	148160620	148166424	5804
ENSMUSG00000057132	Rpgrip1	retinitis pigmentosa GTPase regulator interacting protein 1 [Source:MGI Symbol;Acc:MGI:1932134]	-1.27	0.16	-7.82	5.39e-15	1.02e-13	-1.96	0.2	-9.6	7.68e-22	1.3e-20	14	52110703	52163546	52843
ENSMUSG00000014782	Plekhg4	pleckstrin homology domain containing, family G (with RhoGef domain) member 4 [Source:MGI Symbol;Acc:MGI:2142544]	-1.27	0.2	-6.25	4.03e-10	4.66e-09	-1.39	0.22	-6.36	2.06e-10	1.48e-09	8	105373273	105382862	9589
ENSMUSG00000018102	Hist1h2bc	histone cluster 1, H2bc [Source:MGI Symbol;Acc:MGI:1915274]	-1.27	0.22	-5.75	8.95e-09	8.81e-08	-1.62	0.24	-6.78	1.19e-11	9.58e-11	13	23684198	23692488	8290
ENSMUSG00000023031	Cela1	chymotrypsin-like elastase family, member 1 [Source:MGI Symbol;Acc:MGI:95314]	-1.27	0.26	-4.97	6.83e-07	5.11e-06	-1.83	0.31	-5.89	3.97e-09	2.49e-08	15	100674424	100687920	13496
ENSMUSG00000032174	Icam5	intercellular adhesion molecule 5, telencephalin [Source:MGI Symbol;Acc:MGI:109430]	-1.27	0.29	-4.4	1.09e-05	6.58e-05	-1.35	0.32	-4.24	2.27e-05	9.13e-05	9	21032072	21039036	6964
ENSMUSG00000031727	Pmfbp1	polyamine modulated factor 1 binding protein 1 [Source:MGI Symbol;Acc:MGI:1930136]	-1.27	0.38	-3.36	0.0007726	0.003181	-1.78	0.49	-3.61	0.000302	0.001014	8	109494026	109542640	48614
ENSMUSG00000009614	Sardh	sarcosine dehydrogenase [Source:MGI Symbol;Acc:MGI:2183102]	-1.27	0.39	-3.22	0.001267	0.004935	-2.38	0.54	-4.39	1.12e-05	4.73e-05	2	27188392	27248337	59945
ENSMUSG00000051592	Ccnb3	cyclin B3 [Source:MGI Symbol;Acc:MGI:2183443]	-1.27	0.4	-3.21	0.001319	0.005112	-2.18	0.54	-4.01	6.13e-05	0.0002313	X	6979651	7041619	61968
ENSMUSG00000101867	C78334	expressed sequence C78334 [Source:MGI Symbol;Acc:MGI:2143395]	-1.27	0.4	-3.2	0.001387	0.005345	-1.8	0.6	-3.02	0.002535	0.007154	9	96017933	96024740	6807
ENSMUSG00000093962	Gm11756	predicted gene 11756 [Source:MGI Symbol;Acc:MGI:3702095]	-1.27	0.4	-3.19	0.001402	0.005397	-1.8	0.6	-3.02	0.002555	0.007207	4	73916727	73920760	4033
ENSMUSG00000062372	Otof	otoferlin [Source:MGI Symbol;Acc:MGI:1891247]	-1.27	0.41	-3.13	0.001761	0.006613	-1.93	0.5	-3.87	0.0001099	0.0003976	5	30367061	30461932	94871
ENSMUSG00000004231	Pax2	paired box 2 [Source:MGI Symbol;Acc:MGI:97486]	-1.27	0.41	-3.12	0.00183	0.006842	-1.27	0.5	-2.51	0.01195	0.02904	19	44756044	44837871	81827
ENSMUSG00000026874	Hc	hemolytic complement [Source:MGI Symbol;Acc:MGI:96031]	-1.27	0.42	-3.07	0.002176	0.00797	-1.7	0.57	-3.01	0.002649	0.007455	2	34983330	35061438	78108
ENSMUSG00000107750	Gm44013	predicted gene, 44013 [Source:MGI Symbol;Acc:MGI:5690405]	-1.27	0.42	-3.04	0.002392	0.008674	-1.56	0.56	-2.76	0.005713	0.01495	6	140620161	140622423	2262
ENSMUSG00000050122	Vwa3b	von Willebrand factor A domain containing 3B [Source:MGI Symbol;Acc:MGI:1918103]	-1.28	0.14	-9.15	5.9e-20	1.62e-18	-1.73	0.15	-11.55	7.48e-31	2.01e-29	1	37026595	37187613	161018
ENSMUSG00000078776	9530053A07Rik	RIKEN cDNA 9530053A07 gene [Source:MGI Symbol;Acc:MGI:2442118]	-1.28	0.2	-6.4	1.51e-10	1.83e-09	-1.72	0.25	-6.84	7.98e-12	6.54e-11	7	28129465	28164811	35346
ENSMUSG00000046971	Pla2g4f	phospholipase A2, group IVF [Source:MGI Symbol;Acc:MGI:2685493]	-1.28	0.22	-5.7	1.2e-08	1.16e-07	-2.03	0.28	-7.29	3.13e-13	2.89e-12	2	120299956	120314165	14209
ENSMUSG00000032401	Lctl	lactase-like [Source:MGI Symbol;Acc:MGI:2183549]	-1.28	0.23	-5.63	1.82e-08	1.71e-07	-1.15	0.25	-4.62	3.9e-06	1.75e-05	9	64117146	64138118	20972
ENSMUSG00000031618	Nr3c2	nuclear receptor subfamily 3, group C, member 2 [Source:MGI Symbol;Acc:MGI:99459]	-1.28	0.24	-5.36	8.3e-08	7.15e-07	-2.09	0.31	-6.81	9.53e-12	7.74e-11	8	76899441	77245012	345571
ENSMUSG00000063903	Klk1	kallikrein 1 [Source:MGI Symbol;Acc:MGI:102850]	-1.28	0.27	-4.73	2.23e-06	1.53e-05	-1.75	0.33	-5.23	1.66e-07	8.83e-07	7	44225359	44229618	4259
ENSMUSG00000022836	Mylk	myosin, light polypeptide kinase [Source:MGI Symbol;Acc:MGI:894806]	-1.28	0.28	-4.6	4.24e-06	2.77e-05	-1.15	0.3	-3.85	0.0001192	0.0004291	16	34745209	35002420	257211
ENSMUSG00000036422	Pcdh8	protocadherin 8 [Source:MGI Symbol;Acc:MGI:1306800]	-1.28	0.29	-4.42	9.67e-06	5.88e-05	-1.53	0.35	-4.4	1.07e-05	4.5e-05	14	79766774	79771312	4538
ENSMUSG00000051998	Lax1	lymphocyte transmembrane adaptor 1 [Source:MGI Symbol;Acc:MGI:2443362]	-1.28	0.32	-3.99	6.47e-05	0.0003363	-1.69	0.38	-4.4	1.07e-05	4.51e-05	1	133679090	133690108	11018
ENSMUSG00000107164	4933425D22Rik	RIKEN cDNA 4933425D22 gene [Source:MGI Symbol;Acc:MGI:1914009]	-1.28	0.37	-3.44	0.000577	0.002453	-1.2	0.48	-2.5	0.01236	0.02992	5	149441860	149443581	1721
ENSMUSG00000048602	Morc2b	microrchidia 2B [Source:MGI Symbol;Acc:MGI:3045293]	-1.28	0.39	-3.31	0.0009493	0.00382	-2.74	0.56	-4.87	1.13e-06	5.41e-06	17	33135587	33139683	4096
ENSMUSG00000024292	Cyp4f14	cytochrome P450, family 4, subfamily f, polypeptide 14 [Source:MGI Symbol;Acc:MGI:1927669]	-1.28	0.41	-3.14	0.001668	0.006308	-1.39	0.52	-2.65	0.008144	0.02059	17	32905070	32917342	12272
ENSMUSG00000059654	Reg1	regenerating islet-derived 1 [Source:MGI Symbol;Acc:MGI:97895]	-1.28	0.41	-3.11	0.001889	0.007026	-2.03	0.6	-3.38	0.0007201	0.002255	6	78422710	78428667	5957
ENSMUSG00000096714	Olfr699	olfactory receptor 699 [Source:MGI Symbol;Acc:MGI:3030533]	-1.28	0.42	-3.08	0.002083	0.007659	-1.69	0.6	-2.83	0.004595	0.01231	7	106787962	106793198	5236
ENSMUSG00000100618	Gm29595	predicted gene 29595 [Source:MGI Symbol;Acc:MGI:5580301]	-1.28	0.42	-3.08	0.002103	0.007727	-1.71	0.59	-2.89	0.003803	0.01038	19	45300453	45311011	10558
ENSMUSG00000025584	Pde8a	phosphodiesterase 8A [Source:MGI Symbol;Acc:MGI:1277116]	-1.29	0.12	-10.34	4.79e-25	1.79e-23	-2.52	0.15	-17.22	1.81e-66	1.57e-64	7	81213595	81334533	120938
ENSMUSG00000032517	Mobp	myelin-associated oligodendrocytic basic protein [Source:MGI Symbol;Acc:MGI:108511]	-1.29	0.17	-7.72	1.16e-14	2.12e-13	-3.04	0.23	-13.03	8.47e-39	3.18e-37	9	120149706	120181484	31778
ENSMUSG00000043456	Zfp536	zinc finger protein 536 [Source:MGI Symbol;Acc:MGI:1926102]	-1.29	0.26	-4.94	7.81e-07	5.8e-06	-2.64	0.36	-7.28	3.29e-13	3.03e-12	7	37472134	37773641	301507
ENSMUSG00000054003	Tdrd9	tudor domain containing 9 [Source:MGI Symbol;Acc:MGI:1921941]	-1.29	0.3	-4.32	1.59e-05	9.28e-05	-1.54	0.36	-4.33	1.5e-05	6.19e-05	12	111971558	112068854	97296
ENSMUSG00000086007	1700057H21Rik	RIKEN cDNA 1700057H21 gene [Source:MGI Symbol;Acc:MGI:1920625]	-1.29	0.31	-4.18	2.88e-05	0.0001604	-1.97	0.41	-4.78	1.77e-06	8.28e-06	2	51420983	51438785	17802
ENSMUSG00000028699	Tspan1	tetraspanin 1 [Source:MGI Symbol;Acc:MGI:1914055]	-1.29	0.31	-4.14	3.42e-05	0.0001881	-1.41	0.37	-3.81	0.0001377	0.00049	4	116161868	116167601	5733
ENSMUSG00000046173	Pabpc6	poly(A) binding protein, cytoplasmic 6 [Source:MGI Symbol;Acc:MGI:1914793]	-1.29	0.33	-3.95	7.89e-05	0.0004037	-2.95	0.47	-6.3	2.96e-10	2.1e-09	17	9666496	9669704	3208
ENSMUSG00000030838	Ush1c	USH1 protein network component harmonin [Source:MGI Symbol;Acc:MGI:1919338]	-1.29	0.4	-3.26	0.001128	0.004445	-1.55	0.51	-3.07	0.002106	0.006044	7	46195349	46238503	43154
ENSMUSG00000050141	Fam205c	family with sequence similarity 205, member C [Source:MGI Symbol;Acc:MGI:2679716]	-1.29	0.4	-3.24	0.001206	0.00472	-1.82	0.6	-3.05	0.002277	0.006488	4	42868003	42874234	6231
ENSMUSG00000053963	Stum	mechanosensory transduction mediator [Source:MGI Symbol;Acc:MGI:2138735]	-1.29	0.41	-3.12	0.001817	0.006801	-2.02	0.57	-3.53	0.0004224	0.001381	1	180432386	180483504	51118
ENSMUSG00000052631	Sh2d6	SH2 domain containing 6 [Source:MGI Symbol;Acc:MGI:1918380]	-1.29	0.42	-3.09	0.002024	0.00746	-1.38	0.57	-2.44	0.01486	0.03521	6	72513643	72521634	7991
ENSMUSG00000041329	Atp1b2	ATPase, Na+/K+ transporting, beta 2 polypeptide [Source:MGI Symbol;Acc:MGI:88109]	-1.3	0.11	-12.33	6.03e-35	3.93e-33	-1.78	0.11	-15.63	4.36e-55	2.65e-53	11	69599735	69605942	6207
ENSMUSG00000041729	Coro2b	coronin, actin binding protein, 2B [Source:MGI Symbol;Acc:MGI:2444283]	-1.3	0.11	-11.4	4.33e-30	2.17e-28	-1.83	0.12	-14.99	8.91e-51	4.73e-49	9	62419491	62537044	117553
ENSMUSG00000068522	Aard	alanine and arginine rich domain containing protein [Source:MGI Symbol;Acc:MGI:2181621]	-1.3	0.17	-7.81	5.57e-15	1.05e-13	-2.44	0.19	-12.88	5.65e-38	2.05e-36	15	52040106	52045722	5616
ENSMUSG00000086649	Gm15286	predicted gene 15286 [Source:MGI Symbol;Acc:MGI:3705204]	-1.3	0.25	-5.19	2.15e-07	1.73e-06	-2.59	0.35	-7.46	8.4e-14	8.08e-13	13	111580260	111644830	64570
ENSMUSG00000040797	Iqsec3	IQ motif and Sec7 domain 3 [Source:MGI Symbol;Acc:MGI:2677208]	-1.3	0.32	-4.08	4.51e-05	0.0002418	-2	0.41	-4.88	1.05e-06	5.02e-06	6	121372932	121473678	100746
ENSMUSG00000073497	AA792892	expressed sequence AA792892 [Source:MGI Symbol;Acc:MGI:2140789]	-1.3	0.4	-3.26	0.001109	0.00438	-1.58	0.6	-2.64	0.008258	0.02084	5	94339748	94385079	45331
ENSMUSG00000096700	Gm11236	predicted gene 11236 [Source:MGI Symbol;Acc:MGI:3702277]	-1.3	0.41	-3.2	0.00136	0.005249	-1.99	0.6	-3.31	0.0009187	0.00282	4	73638120	73642161	4041
ENSMUSG00000022235	Cmbl	carboxymethylenebutenolidase-like (Pseudomonas) [Source:MGI Symbol;Acc:MGI:1916824]	-1.3	0.41	-3.19	0.00143	0.005495	-2.1	0.56	-3.74	0.0001806	0.0006309	15	31568790	31590119	21329
ENSMUSG00000086238	Gm14258	predicted gene 14258 [Source:MGI Symbol;Acc:MGI:3652141]	-1.3	0.42	-3.1	0.001945	0.007207	-2.3	0.6	-3.84	0.0001242	0.0004455	2	169106452	169110415	3963
ENSMUSG00000057093	Zfp607b	zinc finger protein 607B [Source:MGI Symbol;Acc:MGI:2148237]	-1.31	0.15	-8.77	1.77e-18	4.3e-17	-1.71	0.17	-10.24	1.37e-24	2.72e-23	7	27689339	27706484	17145
ENSMUSG00000009596	Taf7l	TATA-box binding protein associated factor 7 like [Source:MGI Symbol;Acc:MGI:1921719]	-1.31	0.16	-8.19	2.52e-16	5.24e-15	-2.34	0.2	-11.94	7.22e-33	2.15e-31	X	134460117	134476490	16373
ENSMUSG00000074918	Inafm2	InaF motif containing 2 [Source:MGI Symbol;Acc:MGI:1915354]	-1.31	0.17	-7.65	2.01e-14	3.6e-13	-1.98	0.21	-9.35	8.4e-21	1.33e-19	2	118745757	118748810	3053
ENSMUSG00000052117	D630039A03Rik	RIKEN cDNA D630039A03 gene [Source:MGI Symbol;Acc:MGI:2442889]	-1.31	0.3	-4.3	1.71e-05	9.91e-05	-2.25	0.37	-6.02	1.75e-09	1.14e-08	4	57908482	57916297	7815
ENSMUSG00000046367	Mgat4e	MGAT4 family, member E [Source:MGI Symbol;Acc:MGI:1918251]	-1.31	0.31	-4.29	1.79e-05	0.0001035	-1.51	0.36	-4.16	3.2e-05	0.0001257	1	134540940	134549682	8742
ENSMUSG00000023019	Gpd1	glycerol-3-phosphate dehydrogenase 1 (soluble) [Source:MGI Symbol;Acc:MGI:95679]	-1.31	0.31	-4.29	1.81e-05	0.0001047	-1.1	0.33	-3.34	0.0008441	0.002615	15	99717514	99725005	7491
ENSMUSG00000024034	Tmprss3	transmembrane protease, serine 3 [Source:MGI Symbol;Acc:MGI:2155445]	-1.31	0.35	-3.72	0.0001956	0.0009235	-1.74	0.47	-3.73	0.0001947	0.0006764	17	31179271	31198975	19704
ENSMUSG00000091110	Gm2832	predicted gene 2832 [Source:MGI Symbol;Acc:MGI:3781004]	-1.31	0.38	-3.48	0.0004982	0.002149	-1.26	0.43	-2.96	0.003046	0.008468	14	41278804	41288815	10011
ENSMUSG00000043460	Elfn2	leucine rich repeat and fibronectin type III, extracellular 2 [Source:MGI Symbol;Acc:MGI:3608416]	-1.31	0.39	-3.35	0.00082	0.003351	-1.67	0.5	-3.35	0.0008024	0.002496	15	78670021	78718113	48092
ENSMUSG00000035805	Mlc1	megalencephalic leukoencephalopathy with subcortical cysts 1 homolog (human) [Source:MGI Symbol;Acc:MGI:2157910]	-1.31	0.4	-3.29	0.001016	0.004058	-1.15	0.49	-2.33	0.01963	0.04518	15	88955883	88979007	23124
ENSMUSG00000023949	Tcte1	t-complex-associated testis expressed 1 [Source:MGI Symbol;Acc:MGI:98640]	-1.31	0.41	-3.24	0.001215	0.004752	-1.69	0.54	-3.13	0.001752	0.005102	17	45523433	45542679	19246
ENSMUSG00000110790	AC159314.1		-1.31	0.41	-3.2	0.001387	0.005346	-1.81	0.56	-3.25	0.001147	0.003455	9	21028306	21032357	4051
ENSMUSG00000029204	Rhoh	ras homolog family member H [Source:MGI Symbol;Acc:MGI:1921984]	-1.31	0.41	-3.19	0.001435	0.005513	-1.92	0.6	-3.21	0.001315	0.003916	5	65861212	65896700	35488
ENSMUSG00000057897	Camk2b	calcium/calmodulin-dependent protein kinase II, beta [Source:MGI Symbol;Acc:MGI:88257]	-1.32	0.11	-12.01	2.99e-33	1.72e-31	-1.86	0.12	-16.16	9.7e-59	6.72e-57	11	5969643	6066362	96719
ENSMUSG00000038777	Sema6c	sema domain, transmembrane domain (TM), and cytoplasmic domain, (semaphorin) 6C [Source:MGI Symbol;Acc:MGI:1338032]	-1.32	0.15	-9.1	9.28e-20	2.49e-18	-1.14	0.16	-6.94	3.85e-12	3.25e-11	3	95160456	95174024	13568
ENSMUSG00000082082	Gm13230	predicted gene 13230 [Source:MGI Symbol;Acc:MGI:3651934]	-1.32	0.17	-7.99	1.37e-15	2.7e-14	-2.72	0.17	-15.8	3.26e-56	2.06e-54	4	145446739	145450888	4149
ENSMUSG00000090210	Itga10	integrin, alpha 10 [Source:MGI Symbol;Acc:MGI:2153482]	-1.32	0.24	-5.56	2.7e-08	2.48e-07	-1.25	0.25	-4.9	9.5e-07	4.61e-06	3	96645583	96664519	18936
ENSMUSG00000028327	Stra6l	STRA6-like [Source:MGI Symbol;Acc:MGI:1921402]	-1.32	0.28	-4.72	2.37e-06	1.62e-05	-1	0.3	-3.33	0.0008723	0.002693	4	45848663	45887008	38345
ENSMUSG00000051435	Fhad1	forkhead-associated (FHA) phosphopeptide binding domain 1 [Source:MGI Symbol;Acc:MGI:1920323]	-1.32	0.3	-4.47	7.94e-06	4.93e-05	-2.4	0.38	-6.36	2.04e-10	1.47e-09	4	141890437	142015082	124645
ENSMUSG00000070337	Gpr179	G protein-coupled receptor 179 [Source:MGI Symbol;Acc:MGI:2443409]	-1.32	0.3	-4.35	1.38e-05	8.16e-05	-1.39	0.35	-4.01	6.1e-05	0.0002303	11	97332108	97352077	19969
ENSMUSG00000037225	Fgf2	fibroblast growth factor 2 [Source:MGI Symbol;Acc:MGI:95516]	-1.32	0.32	-4.11	3.88e-05	0.0002108	-1.62	0.4	-4.07	4.7e-05	0.00018	3	37348345	37410108	61763
ENSMUSG00000063109	Dgkeos	diacylglycerol kinase, epsilon, opposite strand [Source:MGI Symbol;Acc:MGI:3041185]	-1.32	0.37	-3.6	0.0003126	0.001408	-2.93	0.51	-5.78	7.5e-09	4.6e-08	11	89064728	89069098	4370
ENSMUSG00000097967	Gm27002	predicted gene, 27002 [Source:MGI Symbol;Acc:MGI:5504117]	-1.32	0.37	-3.53	0.0004158	0.001827	-1.41	0.47	-3.01	0.00261	0.007353	9	115200397	115203875	3478
ENSMUSG00000064057	Scgb3a1	secretoglobin, family 3A, member 1 [Source:MGI Symbol;Acc:MGI:1915912]	-1.32	0.38	-3.47	0.0005202	0.002234	-1.73	0.49	-3.53	0.0004106	0.001346	11	49663609	49665118	1509
ENSMUSG00000048067	Olfr1349	olfactory receptor 1349 [Source:MGI Symbol;Acc:MGI:3031183]	-1.32	0.41	-3.24	0.001211	0.004737	-1.9	0.55	-3.43	0.0005998	0.001906	7	6513268	6522950	9682
ENSMUSG00000032530	Lyzl4	lysozyme-like 4 [Source:MGI Symbol;Acc:MGI:1916282]	-1.32	0.42	-3.16	0.001557	0.005922	-1.74	0.58	-2.99	0.002798	0.007835	9	121577842	121642096	64254
ENSMUSG00000005672	Kit	KIT proto-oncogene receptor tyrosine kinase [Source:MGI Symbol;Acc:MGI:96677]	-1.33	0.09	-14.53	8.33e-48	9.16e-46	-1.84	0.1	-19.05	6.48e-81	7.9e-79	5	75574915	75656722	81807
ENSMUSG00000026073	Il1r2	interleukin 1 receptor, type II [Source:MGI Symbol;Acc:MGI:96546]	-1.33	0.3	-4.5	6.86e-06	4.32e-05	-1.35	0.33	-4.09	4.27e-05	0.0001644	1	40074078	40125231	51153
ENSMUSG00000086391	1700042O10Rik	RIKEN cDNA 1700042O10 gene [Source:MGI Symbol;Acc:MGI:1920571]	-1.33	0.31	-4.26	2.07e-05	0.0001184	-2.08	0.4	-5.22	1.78e-07	9.42e-07	11	11868122	11885321	17199
ENSMUSG00000046807	Lrrc75b	leucine rich repeat containing 75B [Source:MGI Symbol;Acc:MGI:2143657]	-1.33	0.38	-3.55	0.0003872	0.001714	-1.51	0.46	-3.32	0.0009163	0.002814	10	75550124	75560330	10206
ENSMUSG00000046991	Wdr27	WD repeat domain 27 [Source:MGI Symbol;Acc:MGI:1918932]	-1.33	0.4	-3.36	0.0007717	0.003177	-1.41	0.49	-2.85	0.004381	0.0118	17	14829330	14934653	105323
ENSMUSG00000110140	5430421F17Rik	RIKEN cDNA 5430421F17 gene [Source:MGI Symbol;Acc:MGI:1921739]	-1.33	0.4	-3.33	0.0008551	0.003482	-1.88	0.6	-3.14	0.001716	0.005004	8	25302649	25306270	3621
ENSMUSG00000111057	Gm3442	predicted gene 3442 [Source:MGI Symbol;Acc:MGI:3781619]	-1.33	0.41	-3.25	0.001154	0.004535	-2	0.6	-3.33	0.000855	0.002646	10	47080533	47081243	710
ENSMUSG00000045731	Pnoc	prepronociceptin [Source:MGI Symbol;Acc:MGI:105308]	-1.33	0.41	-3.23	0.001246	0.004862	-2.15	0.57	-3.74	0.0001816	0.0006338	14	65400672	65425472	24800
ENSMUSG00000057606	Colq	collagen-like tail subunit (single strand of homotrimer) of asymmetric acetylcholinesterase [Source:MGI Symbol;Acc:MGI:1338761]	-1.33	0.41	-3.23	0.001248	0.004865	-1.35	0.51	-2.63	0.008536	0.02146	14	31523081	31591343	68262
ENSMUSG00000010122	Slc47a1	solute carrier family 47, member 1 [Source:MGI Symbol;Acc:MGI:1914723]	-1.34	0.12	-11.14	8.04e-29	3.79e-27	-2.56	0.15	-17.63	1.37e-69	1.27e-67	11	61343400	61378345	34945
ENSMUSG00000042345	Ubash3a	ubiquitin associated and SH3 domain containing, A [Source:MGI Symbol;Acc:MGI:1926074]	-1.34	0.16	-8.32	8.87e-17	1.9e-15	-1.83	0.18	-9.96	2.37e-23	4.41e-22	17	31207872	31242202	34330
ENSMUSG00000032323	Cyp11a1	cytochrome P450, family 11, subfamily a, polypeptide 1 [Source:MGI Symbol;Acc:MGI:88582]	-1.34	0.21	-6.38	1.73e-10	2.08e-09	-1.09	0.21	-5.18	2.26e-07	1.19e-06	9	58006410	58027023	20613
ENSMUSG00000052271	Bhlha15	basic helix-loop-helix family, member a15 [Source:MGI Symbol;Acc:MGI:891976]	-1.34	0.23	-5.86	4.68e-09	4.8e-08	-1.01	0.24	-4.28	1.85e-05	7.52e-05	5	144190285	144194441	4156
ENSMUSG00000020698	Cct6b	chaperonin containing Tcp1, subunit 6b (zeta) [Source:MGI Symbol;Acc:MGI:1329013]	-1.34	0.31	-4.4	1.08e-05	6.54e-05	-1.11	0.3	-3.67	0.0002379	0.0008139	11	82719249	82764321	45072
ENSMUSG00000040380	Cbln3	cerebellin 3 precursor protein [Source:MGI Symbol;Acc:MGI:1889286]	-1.34	0.32	-4.18	2.98e-05	0.0001655	-1.21	0.34	-3.51	0.0004447	0.001446	14	55878919	55884256	5337
ENSMUSG00000097104	Gm26579	predicted gene, 26579 [Source:MGI Symbol;Acc:MGI:5477073]	-1.34	0.35	-3.87	0.0001102	0.0005486	-1.13	0.38	-2.99	0.002814	0.007875	10	116674590	116679303	4713
ENSMUSG00000026418	Tnni1	troponin I, skeletal, slow 1 [Source:MGI Symbol;Acc:MGI:105073]	-1.34	0.38	-3.53	0.0004124	0.001814	-1.55	0.48	-3.24	0.001211	0.00363	1	135779433	135810989	31556
ENSMUSG00000032191	Bcl2l10	Bcl2-like 10 [Source:MGI Symbol;Acc:MGI:1330841]	-1.34	0.38	-3.48	0.0004966	0.002145	-2.26	0.51	-4.45	8.63e-06	3.7e-05	9	75347757	75351632	3875
ENSMUSG00000058794	Nfe2	nuclear factor, erythroid derived 2 [Source:MGI Symbol;Acc:MGI:97308]	-1.34	0.39	-3.41	0.0006417	0.002695	-1.21	0.44	-2.74	0.00607	0.01579	15	103248211	103258403	10192
ENSMUSG00000064252	Olfr329-ps	olfactory receptor 329, pseudogene [Source:MGI Symbol;Acc:MGI:3030163]	-1.34	0.4	-3.34	0.0008446	0.003444	-1.63	0.6	-2.72	0.006482	0.01675	11	58542446	58544938	2492
ENSMUSG00000101751	Gm2427	predicted gene 2427 [Source:MGI Symbol;Acc:MGI:3780593]	-1.34	0.4	-3.34	0.0008446	0.003444	-1.87	0.6	-3.13	0.00174	0.005073	1	85501089	85514604	13515
ENSMUSG00000007457	2310003L06Rik	RIKEN cDNA 2310003L06 gene [Source:MGI Symbol;Acc:MGI:1921498]	-1.34	0.41	-3.27	0.001083	0.004285	-1.33	0.49	-2.73	0.006343	0.01644	5	87969458	87972870	3412
ENSMUSG00000022809	Nr1i2	nuclear receptor subfamily 1, group I, member 2 [Source:MGI Symbol;Acc:MGI:1337040]	-1.34	0.42	-3.19	0.001401	0.005395	-1.74	0.56	-3.1	0.001904	0.005511	16	38248322	38294824	46502
ENSMUSG00000050914	Ankrd37	ankyrin repeat domain 37 [Source:MGI Symbol;Acc:MGI:3603344]	-1.35	0.16	-8.29	1.15e-16	2.45e-15	-1.33	0.19	-6.96	3.34e-12	2.83e-11	8	45996901	46005707	8806
ENSMUSG00000111149	Gm26564	predicted gene, 26564 [Source:MGI Symbol;Acc:MGI:5477058]	-1.35	0.18	-7.55	4.3e-14	7.45e-13	-3.07	0.22	-14.22	6.75e-46	3.13e-44	10	34230906	34233531	2625
ENSMUSG00000026480	Ncf2	neutrophil cytosolic factor 2 [Source:MGI Symbol;Acc:MGI:97284]	-1.35	0.22	-6.01	1.8e-09	1.95e-08	-1.44	0.2	-7.26	3.76e-13	3.45e-12	1	152800193	152836991	36798
ENSMUSG00000020704	Asic2	acid-sensing (proton-gated) ion channel 2 [Source:MGI Symbol;Acc:MGI:1100867]	-1.35	0.35	-3.84	0.0001227	0.0006053	-2	0.46	-4.37	1.25e-05	5.23e-05	11	80880168	81968457	1088289
ENSMUSG00000048473	Sult6b2	sulfotransferase family 6B, member 2 [Source:MGI Symbol;Acc:MGI:2685612]	-1.35	0.4	-3.4	0.0006818	0.002847	-1.32	0.52	-2.54	0.01103	0.02704	6	142785203	142804502	19299
ENSMUSG00000107689	Gm44386	predicted gene, 44386 [Source:MGI Symbol;Acc:MGI:5690778]	-1.35	0.41	-3.3	0.0009625	0.003866	-1.69	0.53	-3.19	0.001428	0.004232	6	86513890	86516273	2383
ENSMUSG00000052387	Trpm3	transient receptor potential cation channel, subfamily M, member 3 [Source:MGI Symbol;Acc:MGI:2443101]	-1.35	0.41	-3.27	0.001065	0.004224	-2.03	0.57	-3.6	0.0003233	0.00108	19	22139118	22989884	850766
ENSMUSG00000040205	Cuzd1	CUB and zona pellucida-like domains 1 [Source:MGI Symbol;Acc:MGI:1202881]	-1.35	0.41	-3.27	0.001087	0.0043	-1.71	0.6	-2.87	0.004111	0.01114	7	131308553	131322292	13739
ENSMUSG00000095385	D630033O11Rik	RIKEN cDNA D630033O11 gene [Source:MGI Symbol;Acc:MGI:2685434]	-1.35	0.42	-3.25	0.001171	0.004597	-1.64	0.59	-2.78	0.00546	0.01436	9	43243598	43280076	36478
ENSMUSG00000026931	1700019N19Rik	RIKEN cDNA 1700019N19 gene [Source:MGI Symbol;Acc:MGI:1914757]	-1.35	0.42	-3.24	0.001213	0.004745	-1.54	0.54	-2.83	0.004689	0.01254	19	58785802	58794461	8659
ENSMUSG00000074207	Adh1	alcohol dehydrogenase 1 (class I) [Source:MGI Symbol;Acc:MGI:87921]	-1.35	0.42	-3.23	0.001221	0.004772	-1.47	0.54	-2.72	0.006526	0.01685	3	138260990	138290698	29708
ENSMUSG00000044468	Fam46c	family with sequence similarity 46, member C [Source:MGI Symbol;Acc:MGI:1921895]	-1.36	0.19	-7.2	5.99e-13	9.33e-12	-1.67	0.21	-8.11	4.97e-16	5.7e-15	3	100451627	100489324	37697
ENSMUSG00000026247	Ecel1	endothelin converting enzyme-like 1 [Source:MGI Symbol;Acc:MGI:1343461]	-1.36	0.23	-5.94	2.93e-09	3.09e-08	-1.86	0.27	-6.83	8.35e-12	6.83e-11	1	87147654	87156521	8867
ENSMUSG00000021879	Dnah12	dynein, axonemal, heavy chain 12 [Source:MGI Symbol;Acc:MGI:107720]	-1.36	0.27	-5.03	5e-07	3.81e-06	-1.89	0.34	-5.56	2.72e-08	1.58e-07	14	26693273	26891703	198430
ENSMUSG00000040706	Agmat	agmatine ureohydrolase (agmatinase) [Source:MGI Symbol;Acc:MGI:1923236]	-1.36	0.31	-4.39	1.16e-05	6.92e-05	-1.97	0.39	-5.06	4.13e-07	2.1e-06	4	141746671	141759263	12592
ENSMUSG00000083722	Adgrd2-ps	adhesion G protein-coupled receptor D2, pseudogene [Source:MGI Symbol;Acc:MGI:2685845]	-1.36	0.35	-3.84	0.000124	0.0006112	-2.14	0.46	-4.67	3e-06	1.36e-05	2	38671157	38687651	16494
ENSMUSG00000037797	Adh4	alcohol dehydrogenase 4 (class II), pi polypeptide [Source:MGI Symbol;Acc:MGI:1349472]	-1.36	0.38	-3.52	0.000425	0.001861	-2.06	0.52	-3.99	6.67e-05	0.0002507	3	138415465	138430892	15427
ENSMUSG00000039699	Batf2	basic leucine zipper transcription factor, ATF-like 2 [Source:MGI Symbol;Acc:MGI:1921731]	-1.36	0.41	-3.35	0.0008092	0.003312	-1.18	0.5	-2.37	0.01763	0.04107	19	6140982	6172476	31494
ENSMUSG00000100301	6030407O03Rik	RIKEN cDNA 6030407O03 gene [Source:MGI Symbol;Acc:MGI:1924410]	-1.36	0.41	-3.32	0.0009105	0.003683	-2.03	0.6	-3.39	0.0006938	0.00218	1	73618087	73864466	246379
ENSMUSG00000099343	Gm28836	predicted gene 28836 [Source:MGI Symbol;Acc:MGI:5579542]	-1.36	0.42	-3.24	0.001195	0.00468	-1.54	0.59	-2.63	0.008424	0.02119	1	21250358	21271593	21235
ENSMUSG00000028093	Acp6	acid phosphatase 6, lysophosphatidic [Source:MGI Symbol;Acc:MGI:1931010]	-1.37	0.09	-15.01	5.88e-51	7.45e-49	-2.49	0.09	-26.21	1.88e-151	9.98e-149	3	97158776	97177299	18523
ENSMUSG00000025480	Syce1	synaptonemal complex central element protein 1 [Source:MGI Symbol;Acc:MGI:1921325]	-1.37	0.1	-13.14	2.04e-39	1.6e-37	-2.55	0.12	-21.1	8.1e-99	1.61e-96	7	140777228	140787852	10624
ENSMUSG00000030276	Ttll3	tubulin tyrosine ligase-like family, member 3 [Source:MGI Symbol;Acc:MGI:2141418]	-1.37	0.18	-7.61	2.83e-14	4.99e-13	-1.73	0.21	-8.3	1.01e-16	1.21e-15	6	113389259	113414587	25328
ENSMUSG00000049811	Fam161a	family with sequence similarity 161, member A [Source:MGI Symbol;Acc:MGI:1921123]	-1.37	0.19	-7.2	6.12e-13	9.52e-12	-1.11	0.2	-5.51	3.68e-08	2.1e-07	11	23007530	23030788	23258
ENSMUSG00000063919	Srrm4	serine/arginine repetitive matrix 4 [Source:MGI Symbol;Acc:MGI:1916205]	-1.37	0.23	-6.09	1.14e-09	1.25e-08	-1.46	0.26	-5.73	1.02e-08	6.16e-08	5	116439274	116591817	152543
ENSMUSG00000087528	9830144P21Rik	RIKEN cDNA 9830144P21 gene [Source:MGI Symbol;Acc:MGI:3041171]	-1.37	0.27	-5.02	5.1e-07	3.88e-06	-1.52	0.33	-4.66	3.12e-06	1.41e-05	2	129205957	129230579	24622
ENSMUSG00000043286	Pnpla1	patatin-like phospholipase domain containing 1 [Source:MGI Symbol;Acc:MGI:3617850]	-1.37	0.4	-3.46	0.0005384	0.002304	-1.69	0.53	-3.21	0.001347	0.004005	17	28858410	28890308	31898
ENSMUSG00000106779	Gm8579	predicted gene 8579 [Source:MGI Symbol;Acc:MGI:3647057]	-1.37	0.4	-3.42	0.0006365	0.002678	-1.69	0.6	-2.82	0.004773	0.01273	6	3288518	3317019	28501
ENSMUSG00000027513	Pck1	phosphoenolpyruvate carboxykinase 1, cytosolic [Source:MGI Symbol;Acc:MGI:97501]	-1.37	0.41	-3.32	0.0008946	0.003626	-2.47	0.59	-4.21	2.51e-05	0.0001002	2	173153047	173159273	6226
ENSMUSG00000093976	Gm8674	predicted gene 8674 [Source:MGI Symbol;Acc:MGI:3645762]	-1.37	0.42	-3.29	0.001007	0.004026	-2.24	0.57	-3.95	7.82e-05	0.0002899	13	49899118	49904597	5479
ENSMUSG00000061520	Olfr153	olfactory receptor 153 [Source:MGI Symbol;Acc:MGI:1313138]	-1.37	0.42	-3.28	0.001045	0.004161	-1.63	0.59	-2.77	0.005684	0.01488	2	87531795	87533053	1258
ENSMUSG00000004098	Col5a3	collagen, type V, alpha 3 [Source:MGI Symbol;Acc:MGI:1858212]	-1.38	0.2	-6.75	1.48e-11	2e-10	-2.34	0.22	-10.86	1.7e-27	3.88e-26	9	20770049	20815067	45018
ENSMUSG00000061132	Blnk	B cell linker [Source:MGI Symbol;Acc:MGI:96878]	-1.38	0.21	-6.69	2.27e-11	3.02e-10	-1.93	0.25	-7.66	1.82e-14	1.83e-13	19	40928926	40994535	65609
ENSMUSG00000029231	Pdgfra	platelet derived growth factor receptor, alpha polypeptide [Source:MGI Symbol;Acc:MGI:97530]	-1.38	0.25	-5.63	1.84e-08	1.73e-07	1.09	0.2	5.56	2.7e-08	1.57e-07	5	75152291	75198215	45924
ENSMUSG00000044664	Prss42	protease, serine 42 [Source:MGI Symbol;Acc:MGI:2665280]	-1.38	0.27	-5.06	4.17e-07	3.23e-06	-1.92	0.31	-6.28	3.39e-10	2.4e-09	9	110798165	110803754	5589
ENSMUSG00000050211	Pla2g4e	phospholipase A2, group IVE [Source:MGI Symbol;Acc:MGI:1919144]	-1.38	0.3	-4.61	4.01e-06	2.63e-05	-1.82	0.35	-5.19	2.09e-07	1.1e-06	2	120166411	120245335	78924
ENSMUSG00000072553	Gm525	predicted gene 525 [Source:MGI Symbol;Acc:MGI:2685371]	-1.38	0.34	-4.05	5.22e-05	0.0002765	-2.23	0.44	-5.05	4.46e-07	2.26e-06	11	89073840	89093040	19200
ENSMUSG00000028972	Car6	carbonic anhydrase 6 [Source:MGI Symbol;Acc:MGI:1333786]	-1.38	0.39	-3.58	0.0003409	0.001524	-1.95	0.48	-4.04	5.42e-05	0.0002061	4	150187014	150201332	14318
ENSMUSG00000070280	Slc22a14	solute carrier family 22 (organic cation transporter), member 14 [Source:MGI Symbol;Acc:MGI:2685974]	-1.38	0.4	-3.46	0.000538	0.002302	-1.41	0.5	-2.84	0.004554	0.01222	9	119169454	119365553	196099
ENSMUSG00000110447	Gm31518	predicted gene, 31518 [Source:MGI Symbol;Acc:MGI:5590677]	-1.38	0.41	-3.34	0.0008255	0.003371	-1.59	0.6	-2.67	0.00763	0.0194	8	95593421	95621509	28088
ENSMUSG00000075045	Gm4981	predicted gene 4981 [Source:MGI Symbol;Acc:MGI:3645498]	-1.38	0.42	-3.3	0.0009793	0.003925	-2.35	0.59	-3.98	7.04e-05	0.0002631	10	58234847	58236701	1854
ENSMUSG00000030283	St8sia1	ST8 alpha-N-acetyl-neuraminide alpha-2,8-sialyltransferase 1 [Source:MGI Symbol;Acc:MGI:106011]	-1.39	0.12	-11.94	7.77e-33	4.42e-31	-2.85	0.14	-19.92	2.7e-88	4.1e-86	6	142821544	142964452	142908
ENSMUSG00000107181	Gm17768	predicted gene, 17768 [Source:MGI Symbol;Acc:MGI:5009932]	-1.39	0.23	-5.92	3.21e-09	3.36e-08	-2.17	0.28	-7.69	1.47e-14	1.49e-13	7	43078050	43096419	18369
ENSMUSG00000027077	Smtnl1	smoothelin-like 1 [Source:MGI Symbol;Acc:MGI:1915928]	-1.39	0.24	-5.72	1.05e-08	1.02e-07	-2.59	0.31	-8.42	3.69e-17	4.56e-16	2	84811175	84822652	11477
ENSMUSG00000067616	Klk11	kallikrein related-peptidase 11 [Source:MGI Symbol;Acc:MGI:1929977]	-1.39	0.25	-5.65	1.62e-08	1.53e-07	-1.3	0.26	-5.03	4.98e-07	2.5e-06	7	43774603	43779263	4660
ENSMUSG00000048337	Npy4r	neuropeptide Y receptor Y4 [Source:MGI Symbol;Acc:MGI:105374]	-1.39	0.31	-4.48	7.32e-06	4.58e-05	-1.34	0.36	-3.76	0.0001723	0.0006037	14	34143991	34152489	8498
ENSMUSG00000084902	Gm281	predicted gene 281 [Source:MGI Symbol;Acc:MGI:2685127]	-1.39	0.35	-4.02	5.86e-05	0.0003076	-2.58	0.47	-5.43	5.53e-08	3.1e-07	14	13814617	13914478	99861
ENSMUSG00000091415	Ak9	adenylate kinase 9 [Source:MGI Symbol;Acc:MGI:2685080]	-1.39	0.38	-3.61	0.0003067	0.001384	-1.83	0.49	-3.76	0.0001684	0.0005907	10	41303979	41434534	130555
ENSMUSG00000109704	Gm38414	predicted gene, 38414 [Source:MGI Symbol;Acc:MGI:5621299]	-1.39	0.39	-3.57	0.0003559	0.001586	-1.34	0.49	-2.73	0.006258	0.01624	8	36156009	36161588	5579
ENSMUSG00000067813	Xkr9	X-linked Kx blood group related 9 [Source:MGI Symbol;Acc:MGI:2686466]	-1.39	0.41	-3.4	0.0006782	0.002834	-1.84	0.6	-3.07	0.002135	0.006121	1	13668770	13701723	32953
ENSMUSG00000101553	1700049E22Rik	RIKEN cDNA 1700049E22 gene [Source:MGI Symbol;Acc:MGI:1920645]	-1.39	0.41	-3.39	0.0006994	0.002909	-1.46	0.59	-2.46	0.01408	0.03358	6	100527399	100533426	6027
ENSMUSG00000045942	BC049762	cDNA sequence BC049762 [Source:MGI Symbol;Acc:MGI:3039622]	-1.39	0.42	-3.34	0.0008355	0.003411	-1.72	0.56	-3.06	0.002214	0.006322	11	51253650	51263046	9396
ENSMUSG00000025215	Tlx1	T cell leukemia, homeobox 1 [Source:MGI Symbol;Acc:MGI:98769]	-1.39	0.42	-3.32	0.0009157	0.003703	-1.66	0.58	-2.88	0.004021	0.01093	19	45150679	45156943	6264
ENSMUSG00000079450	Cldn34c1	claudin 34C1 [Source:MGI Symbol;Acc:MGI:1920311]	-1.39	0.42	-3.31	0.0009301	0.003751	-1.57	0.59	-2.67	0.007627	0.01939	X	123103494	123188795	85301
ENSMUSG00000045667	Smtnl2	smoothelin-like 2 [Source:MGI Symbol;Acc:MGI:2442764]	-1.4	0.09	-15.17	5.99e-52	7.71e-50	-1.25	0.08	-15.89	6.96e-57	4.48e-55	11	72389163	72411713	22550
ENSMUSG00000055692	Tmem191c	transmembrane protein 191C [Source:MGI Symbol;Acc:MGI:107238]	-1.4	0.13	-10.83	2.56e-27	1.1e-25	-2.35	0.17	-13.76	4.38e-43	1.88e-41	16	17276299	17283229	6930
ENSMUSG00000057337	Chst3	carbohydrate (chondroitin 6/keratan) sulfotransferase 3 [Source:MGI Symbol;Acc:MGI:1858224]	-1.4	0.16	-8.79	1.53e-18	3.75e-17	-2.45	0.21	-11.55	7.45e-31	2e-29	10	60181531	60219260	37729
ENSMUSG00000025401	Myo1a	myosin IA [Source:MGI Symbol;Acc:MGI:107732]	-1.4	0.2	-7.09	1.37e-12	2.06e-11	-2.84	0.25	-11.21	3.63e-29	9.04e-28	10	127705169	127720887	15718
ENSMUSG00000014164	Klhl3	kelch-like 3 [Source:MGI Symbol;Acc:MGI:2445185]	-1.4	0.2	-6.95	3.56e-12	5.09e-11	-1.57	0.22	-7.24	4.35e-13	3.97e-12	13	58004220	58113592	109372
ENSMUSG00000048904	Neurog1	neurogenin 1 [Source:MGI Symbol;Acc:MGI:107754]	-1.4	0.42	-3.35	0.0008089	0.003312	-1.35	0.58	-2.33	0.01957	0.04505	13	56250504	56252163	1659
ENSMUSG00000098682	Otx2os1	orthodenticle homeobox 2 opposite strand 1 [Source:MGI Symbol;Acc:MGI:3583292]	-1.4	0.42	-3.35	0.0008091	0.003312	-2.18	0.58	-3.74	0.0001845	0.0006433	14	48669287	48793348	124061
ENSMUSG00000034115	Scn11a	sodium channel, voltage-gated, type XI, alpha [Source:MGI Symbol;Acc:MGI:1345149]	-1.4	0.42	-3.35	0.00081	0.003314	-1.73	0.57	-3.01	0.002596	0.007315	9	119753758	119825456	71698
ENSMUSG00000039329	Tex19.1	testis expressed gene 19.1 [Source:MGI Symbol;Acc:MGI:1920929]	-1.41	0.15	-9.43	4.09e-21	1.22e-19	-1.03	0.15	-6.77	1.31e-11	1.05e-10	11	121146142	121148319	2177
ENSMUSG00000030650	Tmc5	transmembrane channel-like gene family 5 [Source:MGI Symbol;Acc:MGI:1921674]	-1.41	0.23	-6.17	6.85e-10	7.73e-09	-2.52	0.31	-8.04	8.77e-16	9.84e-15	7	118597296	118675086	77790
ENSMUSG00000004360	9330159F19Rik	RIKEN cDNA 9330159F19 gene [Source:MGI Symbol;Acc:MGI:3036239]	-1.41	0.27	-5.24	1.64e-07	1.34e-06	-1.32	0.34	-3.85	0.0001188	0.0004277	10	29211605	29230779	19174
ENSMUSG00000041827	Oasl1	2'-5' oligoadenylate synthetase-like 1 [Source:MGI Symbol;Acc:MGI:2180849]	-1.41	0.3	-4.65	3.35e-06	2.23e-05	-1.92	0.35	-5.4	6.52e-08	3.63e-07	5	114923239	114937915	14676
ENSMUSG00000032207	Lipc	lipase, hepatic [Source:MGI Symbol;Acc:MGI:96216]	-1.41	0.34	-4.16	3.25e-05	0.0001791	-3.34	0.52	-6.45	1.12e-10	8.31e-10	9	70798127	70952226	154099
ENSMUSG00000048572	Tmem252	transmembrane protein 252 [Source:MGI Symbol;Acc:MGI:3583948]	-1.41	0.38	-3.68	0.0002312	0.001075	-1.32	0.46	-2.83	0.004595	0.01231	19	24674007	24679661	5654
ENSMUSG00000052955	Cpvl	carboxypeptidase, vitellogenic-like [Source:MGI Symbol;Acc:MGI:1918537]	-1.41	0.39	-3.63	0.0002835	0.001289	-2.94	0.55	-5.38	7.52e-08	4.15e-07	6	53873278	53978671	105393
ENSMUSG00000035277	Arx	aristaless related homeobox [Source:MGI Symbol;Acc:MGI:1097716]	-1.41	0.41	-3.43	0.0006018	0.002547	-1.61	0.6	-2.68	0.007292	0.01863	X	93286444	93298357	11913
ENSMUSG00000060924	Csmd1	CUB and Sushi multiple domains 1 [Source:MGI Symbol;Acc:MGI:2137383]	-1.41	0.41	-3.42	0.0006266	0.002641	-2.09	0.6	-3.48	0.0004969	0.001604	8	15892536	17535586	1643050
ENSMUSG00000070388	Fbxo39	F-box protein 39 [Source:MGI Symbol;Acc:MGI:3505735]	-1.41	0.42	-3.39	0.0006889	0.002874	-1.49	0.57	-2.62	0.008729	0.02192	11	72314443	72319416	4973
ENSMUSG00000002076	Hsf2bp	heat shock transcription factor 2 binding protein [Source:MGI Symbol;Acc:MGI:1921627]	-1.42	0.07	-19.53	6.33e-85	2.35e-82	-3.18	0.09	-34.25	3.97e-257	1.47e-253	17	31944768	32034508	89740
ENSMUSG00000085101	Platr16	pluripotency associated transcript 16 [Source:MGI Symbol;Acc:MGI:3651931]	-1.42	0.24	-5.95	2.73e-09	2.89e-08	-2.69	0.28	-9.62	6.7e-22	1.14e-20	4	145410244	145449756	39512
ENSMUSG00000032017	Grik4	glutamate receptor, ionotropic, kainate 4 [Source:MGI Symbol;Acc:MGI:95817]	-1.42	0.27	-5.32	1.05e-07	8.83e-07	-2.24	0.32	-6.94	4.04e-12	3.4e-11	9	42518134	42944493	426359
ENSMUSG00000109714	Gm35021	predicted gene, 35021 [Source:MGI Symbol;Acc:MGI:5594180]	-1.42	0.38	-3.78	0.0001551	0.0007492	-1.59	0.45	-3.5	0.0004664	0.001513	8	35724174	35757517	33343
ENSMUSG00000034552	Zswim2	zinc finger SWIM-type containing 2 [Source:MGI Symbol;Acc:MGI:1919111]	-1.42	0.4	-3.51	0.0004515	0.001965	-1.76	0.6	-2.93	0.003423	0.009417	2	83915078	83941228	26150
ENSMUSG00000028753	Vwa5b1	von Willebrand factor A domain containing 5B1 [Source:MGI Symbol;Acc:MGI:1922968]	-1.42	0.41	-3.44	0.0005796	0.002462	-1.7	0.59	-2.87	0.004059	0.01102	4	138565359	138635884	70525
ENSMUSG00000068879	Gm5773	predicted pseudogene 5773 [Source:MGI Symbol;Acc:MGI:3645792]	-1.42	0.41	-3.43	0.0005931	0.002514	-2.28	0.6	-3.81	0.0001404	0.0004986	3	93772999	93774142	1143
ENSMUSG00000067399	Trim43c	tripartite motif-containing 43C [Source:MGI Symbol;Acc:MGI:3647365]	-1.42	0.42	-3.41	0.0006413	0.002693	-1.44	0.59	-2.46	0.01391	0.03324	9	88839163	88848190	9027
ENSMUSG00000033060	Lmo7	LIM domain only 7 [Source:MGI Symbol;Acc:MGI:1353586]	-1.43	0.09	-15.65	3.15e-55	4.39e-53	-1.12	0.09	-12.25	1.72e-34	5.47e-33	14	101729956	101934710	204754
ENSMUSG00000029423	Piwil1	piwi-like RNA-mediated gene silencing 1 [Source:MGI Symbol;Acc:MGI:1928897]	-1.43	0.23	-6.32	2.56e-10	3.01e-09	-2.35	0.28	-8.52	1.53e-17	1.94e-16	5	128702523	128755474	52951
ENSMUSG00000090173	Fbxw10	F-box and WD-40 domain protein 10 [Source:MGI Symbol;Acc:MGI:3052463]	-1.43	0.29	-4.89	9.98e-07	7.29e-06	-1.54	0.34	-4.49	7.18e-06	3.1e-05	11	62847068	62877465	30397
ENSMUSG00000082108	Gm13777	predicted gene 13777 [Source:MGI Symbol;Acc:MGI:3650376]	-1.43	0.38	-3.76	0.0001707	0.0008166	-1.43	0.47	-3.05	0.002307	0.006564	2	91030777	91031122	345
ENSMUSG00000071540	3425401B19Rik	RIKEN cDNA 3425401B19 gene [Source:MGI Symbol;Acc:MGI:3588196]	-1.43	0.42	-3.41	0.0006409	0.002692	-2.38	0.59	-4.03	5.49e-05	0.0002087	14	32659118	32685272	26154
ENSMUSG00000048752	Prss50	protease, serine 50 [Source:MGI Symbol;Acc:MGI:2447303]	-1.44	0.13	-10.92	8.9e-28	3.94e-26	-1.67	0.15	-10.85	2.04e-27	4.66e-26	9	110857966	110864629	6663
ENSMUSG00000074218	Cox7a1	cytochrome c oxidase subunit VIIa 1 [Source:MGI Symbol;Acc:MGI:1316714]	-1.44	0.13	-10.85	1.96e-27	8.51e-26	-1.76	0.15	-11.64	2.63e-31	7.23e-30	7	30184143	30186078	1935
ENSMUSG00000043681	Fam25c	family with sequence similarity 25, member C [Source:MGI Symbol;Acc:MGI:1916384]	-1.44	0.14	-10.52	7.2e-26	2.81e-24	-1.94	0.15	-13.28	2.97e-40	1.18e-38	14	34351880	34355433	3553
ENSMUSG00000036867	Smad6	SMAD family member 6 [Source:MGI Symbol;Acc:MGI:1336883]	-1.44	0.17	-8.75	2.19e-18	5.27e-17	-1.08	0.15	-7.02	2.18e-12	1.87e-11	9	63953075	64022059	68984
ENSMUSG00000055493	Epm2a	epilepsy, progressive myoclonic epilepsy, type 2 gene alpha [Source:MGI Symbol;Acc:MGI:1341085]	-1.44	0.17	-8.62	6.62e-18	1.54e-16	-1.74	0.21	-8.4	4.56e-17	5.61e-16	10	11343403	11459644	116241
ENSMUSG00000081593	Gm11841	predicted gene 11841 [Source:MGI Symbol;Acc:MGI:3651164]	-1.44	0.19	-7.63	2.33e-14	4.14e-13	-3.52	0.29	-11.94	7.01e-33	2.1e-31	4	12125289	12127252	1963
ENSMUSG00000060275	Nrg2	neuregulin 2 [Source:MGI Symbol;Acc:MGI:1098246]	-1.44	0.2	-7.06	1.62e-12	2.4e-11	-1.95	0.25	-7.7	1.32e-14	1.35e-13	18	36017706	36197380	179674
ENSMUSG00000064080	Fbln2	fibulin 2 [Source:MGI Symbol;Acc:MGI:95488]	-1.44	0.2	-7.04	1.99e-12	2.91e-11	-1.14	0.21	-5.34	9.32e-08	5.08e-07	6	91212454	91272540	60086
ENSMUSG00000047013	Fbxo41	F-box protein 41 [Source:MGI Symbol;Acc:MGI:1261912]	-1.44	0.24	-5.98	2.29e-09	2.45e-08	-1.6	0.27	-5.91	3.43e-09	2.17e-08	6	85469573	85502994	33421
ENSMUSG00000068105	Tnfrsf13c	tumor necrosis factor receptor superfamily, member 13c [Source:MGI Symbol;Acc:MGI:1919299]	-1.44	0.25	-5.71	1.14e-08	1.1e-07	-1.72	0.34	-5.12	3.04e-07	1.57e-06	15	82221743	82224339	2596
ENSMUSG00000032500	Dclk3	doublecortin-like kinase 3 [Source:MGI Symbol;Acc:MGI:3039580]	-1.44	0.3	-4.81	1.53e-06	1.08e-05	-1.92	0.36	-5.35	8.58e-08	4.7e-07	9	111439080	111489118	50038
ENSMUSG00000084973	Gm13848	predicted gene 13848 [Source:MGI Symbol;Acc:MGI:3651996]	-1.44	0.41	-3.48	0.0005029	0.002168	-1.61	0.55	-2.92	0.003494	0.009595	6	31658172	31666131	7959
ENSMUSG00000028591	Pramef12	PRAME family member 12 [Source:MGI Symbol;Acc:MGI:1924882]	-1.45	0.1	-14.41	4.23e-47	4.47e-45	-1.73	0.11	-15.85	1.4e-56	8.87e-55	4	144391673	144408464	16791
ENSMUSG00000031950	Gabarapl2	gamma-aminobutyric acid (GABA) A receptor-associated protein-like 2 [Source:MGI Symbol;Acc:MGI:1890602]	-1.45	0.12	-12.01	3.21e-33	1.84e-31	-1.7	0.12	-13.76	4.75e-43	2.03e-41	8	111940702	111953612	12910
ENSMUSG00000017400	Stac2	SH3 and cysteine rich domain 2 [Source:MGI Symbol;Acc:MGI:2144518]	-1.45	0.15	-9.89	4.74e-23	1.58e-21	-1.5	0.15	-9.73	2.28e-22	3.98e-21	11	98036622	98053462	16840
ENSMUSG00000075707	Dio3	deiodinase, iodothyronine type III [Source:MGI Symbol;Acc:MGI:1306782]	-1.45	0.22	-6.64	3.11e-11	4.08e-10	-1.35	0.24	-5.6	2.18e-08	1.28e-07	12	110279067	110281097	2030
ENSMUSG00000078817	Nlrp12	NLR family, pyrin domain containing 12 [Source:MGI Symbol;Acc:MGI:2676630]	-1.45	0.36	-4.06	4.99e-05	0.0002654	-1.78	0.43	-4.1	4.21e-05	0.0001624	7	3218783	3249740	30957
ENSMUSG00000049291	Prss38	protease, serine 38 [Source:MGI Symbol;Acc:MGI:2685095]	-1.45	0.36	-4.02	5.76e-05	0.0003028	-1.53	0.44	-3.48	0.000509	0.001639	11	59372668	59375657	2989
ENSMUSG00000079162	Trim43b	tripartite motif-containing 43B [Source:MGI Symbol;Acc:MGI:3648996]	-1.45	0.37	-3.91	9.38e-05	0.0004728	-2.45	0.47	-5.19	2.08e-07	1.1e-06	9	89084623	89092835	8212
ENSMUSG00000059430	Actg2	actin, gamma 2, smooth muscle, enteric [Source:MGI Symbol;Acc:MGI:104589]	-1.45	0.38	-3.79	0.0001509	0.0007312	-1.73	0.49	-3.56	0.0003737	0.001235	6	83512904	83536265	23361
ENSMUSG00000082365	Gm15754	predicted gene 15754 [Source:MGI Symbol;Acc:MGI:3783197]	-1.45	0.39	-3.77	0.0001661	0.0007973	-2.8	0.55	-5.12	2.99e-07	1.55e-06	5	118486966	118503500	16534
ENSMUSG00000110625	5033426E14Rik	RIKEN cDNA 5033426E14 gene [Source:MGI Symbol;Acc:MGI:1923255]	-1.45	0.42	-3.49	0.0004901	0.002118	-2.28	0.6	-3.81	0.000137	0.0004878	8	107869684	107885011	15327
ENSMUSG00000022818	Cyp2ab1	cytochrome P450, family 2, subfamily ab, polypeptide 1 [Source:MGI Symbol;Acc:MGI:3644957]	-1.45	0.42	-3.48	0.0004981	0.002149	-1.46	0.56	-2.62	0.008739	0.02194	16	20308386	20323065	14679
ENSMUSG00000026458	Ppfia4	protein tyrosine phosphatase, receptor type, f polypeptide (PTPRF), interacting protein (liprin), alpha 4 [Source:MGI Symbol;Acc:MGI:1915757]	-1.46	0.16	-9.37	7.11e-21	2.09e-19	-1.64	0.15	-10.94	7.52e-28	1.75e-26	1	134296782	134332928	36146
ENSMUSG00000039337	Tex19.2	testis expressed gene 19.2 [Source:MGI Symbol;Acc:MGI:1918206]	-1.46	0.19	-7.78	7.51e-15	1.4e-13	-1	0.19	-5.19	2.1e-07	1.11e-06	11	121116214	121118677	2463
ENSMUSG00000079654	Prrt4	proline-rich transmembrane protein 4 [Source:MGI Symbol;Acc:MGI:2141677]	-1.46	0.27	-5.4	6.56e-08	5.73e-07	-1.39	0.29	-4.71	2.43e-06	1.12e-05	6	29169231	29179584	10353
ENSMUSG00000065546	Mir196a-1	microRNA 196a-1 [Source:MGI Symbol;Acc:MGI:2676860]	-1.46	0.34	-4.32	1.59e-05	9.27e-05	-2.2	0.45	-4.87	1.12e-06	5.35e-06	11	96265163	96265265	102
ENSMUSG00000075389	2810410L24Rik	RIKEN cDNA 2810410L24 gene [Source:MGI Symbol;Acc:MGI:1923627]	-1.46	0.34	-4.31	1.65e-05	9.61e-05	-1.53	0.4	-3.83	0.00013	0.000465	11	120185399	120189852	4453
ENSMUSG00000053977	Cd8a	CD8 antigen, alpha chain [Source:MGI Symbol;Acc:MGI:88346]	-1.46	0.42	-3.49	0.0004876	0.002109	-1.79	0.57	-3.13	0.001743	0.00508	6	71373426	71379173	5747
ENSMUSG00000027955	Fam198b	family with sequence similarity 198, member B [Source:MGI Symbol;Acc:MGI:1915909]	-1.47	0.12	-12.25	1.63e-34	1.04e-32	-1.42	0.12	-11.49	1.51e-30	4.02e-29	3	79884532	79946280	61748
ENSMUSG00000050965	Prkca	protein kinase C, alpha [Source:MGI Symbol;Acc:MGI:97595]	-1.47	0.16	-8.93	4.28e-19	1.09e-17	-1.29	0.17	-7.72	1.16e-14	1.19e-13	11	107933386	108343928	410542
ENSMUSG00000091956	C2cd4b	C2 calcium-dependent domain containing 4B [Source:MGI Symbol;Acc:MGI:1922947]	-1.47	0.35	-4.16	3.22e-05	0.0001778	-1.77	0.44	-4.05	5.07e-05	0.0001934	9	67759436	67760930	1494
ENSMUSG00000046207	Pik3r6	phosphoinositide-3-kinase regulatory subunit 5 [Source:MGI Symbol;Acc:MGI:2144613]	-1.47	0.39	-3.73	0.0001903	0.0009015	-1.5	0.46	-3.28	0.001025	0.003119	11	68503018	68552698	49680
ENSMUSG00000028186	Uox	urate oxidase [Source:MGI Symbol;Acc:MGI:98907]	-1.47	0.42	-3.52	0.0004237	0.001857	-1.4	0.58	-2.42	0.01565	0.0369	3	146570425	146632305	61880
ENSMUSG00000003420	Fcgrt	Fc receptor, IgG, alpha chain transporter [Source:MGI Symbol;Acc:MGI:103017]	-1.48	0.14	-10.61	2.57e-26	1.02e-24	-3.47	0.21	-16.51	3.31e-61	2.45e-59	7	45092989	45103851	10862
ENSMUSG00000063646	Jakmip1	janus kinase and microtubule interacting protein 1 [Source:MGI Symbol;Acc:MGI:1923321]	-1.48	0.19	-7.81	5.84e-15	1.1e-13	-1.95	0.21	-9.41	4.76e-21	7.7e-20	5	37028334	37150607	122273
ENSMUSG00000036718	Micall2	MICAL-like 2 [Source:MGI Symbol;Acc:MGI:2444818]	-1.48	0.23	-6.45	1.15e-10	1.41e-09	-1.02	0.23	-4.41	1.04e-05	4.41e-05	5	139706695	139736336	29641
ENSMUSG00000039629	Strip2	striatin interacting protein 2 [Source:MGI Symbol;Acc:MGI:2444363]	-1.48	0.26	-5.67	1.4e-08	1.34e-07	-1.56	0.28	-5.63	1.84e-08	1.09e-07	6	29917011	29959681	42670
ENSMUSG00000108905	Gm44618	predicted gene 44618 [Source:MGI Symbol;Acc:MGI:5753194]	-1.48	0.28	-5.25	1.49e-07	1.23e-06	-2.28	0.38	-6.04	1.55e-09	1.02e-08	7	28629247	28681936	52689
ENSMUSG00000068196	Col8a1	collagen, type VIII, alpha 1 [Source:MGI Symbol;Acc:MGI:88463]	-1.48	0.29	-5.03	4.86e-07	3.71e-06	-1.45	0.32	-4.47	7.67e-06	3.3e-05	16	57624257	57754737	130480
ENSMUSG00000028255	Clca1	chloride channel accessory 1 [Source:MGI Symbol;Acc:MGI:1346342]	-1.48	0.36	-4.1	4.06e-05	0.0002198	-1.61	0.42	-3.8	0.000142	0.000504	3	145003816	145032776	28960
ENSMUSG00000103835	Gm37612	predicted gene, 37612 [Source:MGI Symbol;Acc:MGI:5610840]	-1.48	0.39	-3.83	0.0001275	0.000627	-1.93	0.51	-3.8	0.0001453	0.0005144	9	106870673	106871501	828
ENSMUSG00000030345	Dyrk4	dual-specificity tyrosine-(Y)-phosphorylation regulated kinase 4 [Source:MGI Symbol;Acc:MGI:1330292]	-1.48	0.39	-3.75	0.0001741	0.0008313	-1.48	0.48	-3.11	0.001853	0.005374	6	126876019	126921839	45820
ENSMUSG00000074678	Defb25	defensin beta 25 [Source:MGI Symbol;Acc:MGI:3651158]	-1.48	0.41	-3.65	0.000265	0.001215	-1.82	0.6	-3.03	0.002415	0.006846	2	152622355	152623053	698
ENSMUSG00000096972	Gm26883	predicted gene, 26883 [Source:MGI Symbol;Acc:MGI:5477377]	-1.48	0.41	-3.59	0.0003319	0.001486	-1.74	0.53	-3.32	0.0009135	0.002806	2	169633645	169888503	254858
ENSMUSG00000072923	Gm10439	predicted gene 10439 [Source:MGI Symbol;Acc:MGI:3710525]	-1.48	0.42	-3.54	0.0003966	0.001751	-1.81	0.57	-3.16	0.001599	0.004688	X	149594569	149636764	42195
ENSMUSG00000020799	Tekt1	tektin 1 [Source:MGI Symbol;Acc:MGI:1333819]	-1.49	0.16	-9.42	4.62e-21	1.38e-19	-1.27	0.17	-7.48	7.34e-14	7.09e-13	11	72344721	72362442	17721
ENSMUSG00000037754	Ppp1r16b	protein phosphatase 1, regulatory (inhibitor) subunit 16B [Source:MGI Symbol;Acc:MGI:2151841]	-1.49	0.22	-6.61	3.83e-11	4.98e-10	-1.41	0.24	-5.94	2.8e-09	1.79e-08	2	158665397	158766334	100937
ENSMUSG00000092837	Rpph1	ribonuclease P RNA component H1 [Source:MGI Symbol;Acc:MGI:1934664]	-1.49	0.28	-5.43	5.65e-08	4.98e-07	-1.85	0.36	-5.2	1.99e-07	1.05e-06	14	50807448	50807767	319
ENSMUSG00000036526	Card11	caspase recruitment domain family, member 11 [Source:MGI Symbol;Acc:MGI:1916978]	-1.49	0.31	-4.81	1.48e-06	1.05e-05	-2.37	0.41	-5.71	1.13e-08	6.83e-08	5	140872989	141000582	127593
ENSMUSG00000082776	Gm7061	predicted gene 7061 [Source:MGI Symbol;Acc:MGI:3648315]	-1.49	0.35	-4.24	2.29e-05	0.0001297	-2.3	0.46	-5	5.68e-07	2.83e-06	X	94772618	94774034	1416
ENSMUSG00000034918	Cdhr2	cadherin-related family member 2 [Source:MGI Symbol;Acc:MGI:2687323]	-1.49	0.38	-3.9	9.74e-05	0.0004899	-1.35	0.44	-3.05	0.002295	0.006535	13	54701460	54736662	35202
ENSMUSG00000024105	Themis3	thymocyte selection associated family member 3 [Source:MGI Symbol;Acc:MGI:1921806]	-1.49	0.42	-3.58	0.0003448	0.00154	-1.86	0.57	-3.25	0.001135	0.003422	17	66555251	66594621	39370
ENSMUSG00000015365	Mov10l1	Moloney leukemia virus 10-like 1 [Source:MGI Symbol;Acc:MGI:1891384]	-1.5	0.14	-10.94	7.79e-28	3.45e-26	-2.46	0.16	-15.69	1.91e-55	1.18e-53	15	88982908	89055152	72244
ENSMUSG00000028927	Padi2	peptidyl arginine deiminase, type II [Source:MGI Symbol;Acc:MGI:1338892]	-1.5	0.23	-6.65	2.97e-11	3.9e-10	-2.03	0.24	-8.33	8.02e-17	9.68e-16	4	140906343	140952586	46243
ENSMUSG00000071229	Timm8a2	translocase of inner mitochondrial membrane 8A2 [Source:MGI Symbol;Acc:MGI:3615492]	-1.5	0.25	-6.07	1.27e-09	1.39e-08	-2.52	0.33	-7.64	2.15e-14	2.16e-13	14	122034673	122038420	3747
ENSMUSG00000041798	Gck	glucokinase [Source:MGI Symbol;Acc:MGI:1270854]	-1.5	0.28	-5.33	9.75e-08	8.27e-07	-2.11	0.34	-6.24	4.24e-10	2.97e-09	11	5900819	5950081	49262
ENSMUSG00000022938	Fam3b	family with sequence similarity 3, member B [Source:MGI Symbol;Acc:MGI:1270150]	-1.5	0.3	-5.04	4.54e-07	3.49e-06	-2.59	0.4	-6.52	7.19e-11	5.41e-10	16	97471049	97504936	33887
ENSMUSG00000030223	Ptpro	protein tyrosine phosphatase, receptor type, O [Source:MGI Symbol;Acc:MGI:1097152]	-1.5	0.34	-4.37	1.25e-05	7.43e-05	-1.8	0.43	-4.19	2.85e-05	0.0001128	6	137252318	137463233	210915
ENSMUSG00000097452	Gm2824	predicted gene 2824 [Source:MGI Symbol;Acc:MGI:3780995]	-1.5	0.35	-4.33	1.49e-05	8.74e-05	-2.99	0.5	-5.92	3.25e-09	2.06e-08	15	24981619	25027358	45739
ENSMUSG00000079278	Tmem233	transmembrane protein 233 [Source:MGI Symbol;Acc:MGI:3651514]	-1.5	0.37	-4.05	5.03e-05	0.0002674	-1.75	0.46	-3.8	0.0001464	0.0005179	5	116038754	116083244	44490
ENSMUSG00000092275	Gm20465	predicted gene 20465 [Source:MGI Symbol;Acc:MGI:5141930]	-1.5	0.37	-4.01	6.15e-05	0.0003213	-1.38	0.45	-3.09	0.001969	0.005685	5	33293613	33311150	17537
ENSMUSG00000072662	Mansc4	MANSC domain containing 4 [Source:MGI Symbol;Acc:MGI:3645619]	-1.5	0.38	-3.97	7.34e-05	0.0003773	-2.06	0.5	-4.16	3.18e-05	0.0001253	6	147075059	147087032	11973
ENSMUSG00000085152	Gm11496	predicted gene 11496 [Source:MGI Symbol;Acc:MGI:3649410]	-1.5	0.39	-3.8	0.0001435	0.0006985	-1.93	0.5	-3.83	0.0001257	0.0004505	11	88993039	88996544	3505
ENSMUSG00000095341	Gm428	predicted gene 428 [Source:MGI Symbol;Acc:MGI:2685274]	-1.5	0.41	-3.69	0.0002262	0.001054	-2.08	0.6	-3.47	0.0005115	0.001646	4	73683515	73687558	4043
ENSMUSG00000020787	P2rx1	purinergic receptor P2X, ligand-gated ion channel, 1 [Source:MGI Symbol;Acc:MGI:1098235]	-1.5	0.42	-3.61	0.0003111	0.001402	-2.13	0.57	-3.72	0.0002014	0.0006981	11	72999102	73015200	16098
ENSMUSG00000086363	A330102I10Rik	RIKEN cDNA A330102I10 gene [Source:MGI Symbol;Acc:MGI:1925170]	-1.5	0.42	-3.6	0.0003235	0.001453	-2.28	0.6	-3.8	0.000145	0.0005136	13	29014398	29040336	25938
ENSMUSG00000097083	D930019O06Rik	RIKEN cDNA D930019O06 [Source:MGI Symbol;Acc:MGI:3043219]	-1.5	0.42	-3.59	0.0003303	0.00148	-1.81	0.58	-3.1	0.001904	0.005511	1	39650175	39657390	7215
ENSMUSG00000061544	Zfp229	zinc finger protein 229 [Source:MGI Symbol;Acc:MGI:2679295]	-1.51	0.07	-20.57	4.78e-94	2.05e-91	-2.37	0.08	-29.49	3.89e-191	4.82e-188	17	21730794	21769342	38548
ENSMUSG00000020182	Ddc	dopa decarboxylase [Source:MGI Symbol;Acc:MGI:94876]	-1.51	0.16	-9.63	6.12e-22	1.92e-20	-1.63	0.16	-9.99	1.71e-23	3.21e-22	11	11814100	11898144	84044
ENSMUSG00000026117	Zap70	zeta-chain (TCR) associated protein kinase [Source:MGI Symbol;Acc:MGI:99613]	-1.51	0.19	-7.78	7.09e-15	1.32e-13	-1.73	0.25	-7.05	1.79e-12	1.55e-11	1	36761797	36782818	21021
ENSMUSG00000059361	Nrsn2	neurensin 2 [Source:MGI Symbol;Acc:MGI:2684969]	-1.51	0.2	-7.59	3.19e-14	5.59e-13	-2.63	0.26	-10.1	5.62e-24	1.08e-22	2	152368754	152376638	7884
ENSMUSG00000087193	Gm14820	predicted gene 14820 [Source:MGI Symbol;Acc:MGI:3713695]	-1.51	0.21	-7.34	2.15e-13	3.48e-12	-3.41	0.24	-14.24	5.36e-46	2.5e-44	X	8042942	8074619	31677
ENSMUSG00000086847	Tbx3os2	T-box 3, opposite strand 2 [Source:MGI Symbol;Acc:MGI:3801954]	-1.51	0.36	-4.24	2.24e-05	0.0001277	-2.56	0.49	-5.25	1.49e-07	7.98e-07	5	119685094	119691218	6124
ENSMUSG00000104684	5430427N15Rik	RIKEN cDNA 5430427N15 gene [Source:MGI Symbol;Acc:MGI:2441699]	-1.51	0.38	-3.96	7.46e-05	0.0003832	-1.48	0.44	-3.35	0.0008136	0.002528	5	103354305	103356698	2393
ENSMUSG00000057216	Gm10807	predicted gene 10807 [Source:MGI Symbol;Acc:MGI:3798168]	-1.51	0.41	-3.66	0.0002521	0.001163	-1.99	0.6	-3.32	0.0008888	0.002737	10	58227856	58228651	795
ENSMUSG00000038203	Hoxa13	homeobox A13 [Source:MGI Symbol;Acc:MGI:96173]	-1.51	0.42	-3.62	0.0002901	0.001317	-1.66	0.56	-2.93	0.003387	0.009325	6	52257693	52260880	3187
ENSMUSG00000108113	Zim2	zinc finger, imprinted 2 [Source:MGI Symbol;Acc:MGI:1923887]	-1.51	0.42	-3.61	0.0003044	0.001375	-1.56	0.58	-2.69	0.007165	0.01833	7	6651747	6662368	10621
ENSMUSG00000110278	Gm5608	predicted gene 5608 [Source:MGI Symbol;Acc:MGI:3779504]	-1.51	0.42	-3.61	0.0003067	0.001384	-1.94	0.58	-3.35	0.000813	0.002526	8	13537677	13547028	9351
ENSMUSG00000110332	Gm19935	predicted gene, 19935 [Source:MGI Symbol;Acc:MGI:5012120]	-1.51	0.42	-3.59	0.0003288	0.001473	-2.3	0.59	-3.89	0.0001023	0.000372	8	90816144	90817393	1249
ENSMUSG00000090440	Gm9732	predicted gene 9732 [Source:MGI Symbol;Acc:MGI:3796514]	-1.52	0.3	-5.15	2.64e-07	2.1e-06	-1.16	0.32	-3.59	0.0003311	0.001105	14	43298871	43306004	7133
ENSMUSG00000087700	Gm15283	predicted gene 15283 [Source:MGI Symbol;Acc:MGI:3705161]	-1.52	0.32	-4.72	2.34e-06	1.6e-05	-2.44	0.44	-5.55	2.89e-08	1.68e-07	12	73926480	73949785	23305
ENSMUSG00000057534	Elobl	elongin B-like [Source:MGI Symbol;Acc:MGI:1860403]	-1.52	0.35	-4.39	1.14e-05	6.8e-05	-1.41	0.39	-3.59	0.0003343	0.001115	11	88964657	88966931	2274
ENSMUSG00000108236	0610033M10Rik	RIKEN cDNA 0610033M10 gene [Source:MGI Symbol;Acc:MGI:1921343]	-1.52	0.42	-3.64	0.0002708	0.001239	-1.75	0.59	-2.99	0.002773	0.007772	6	51400965	51402219	1254
ENSMUSG00000055322	Tns1	tensin 1 [Source:MGI Symbol;Acc:MGI:104552]	-1.53	0.11	-14.52	9.32e-48	1.02e-45	-1.24	0.1	-11.96	5.43e-33	1.63e-31	1	73910230	74124449	214219
ENSMUSG00000076435	Acsf2	acyl-CoA synthetase family member 2 [Source:MGI Symbol;Acc:MGI:2388287]	-1.53	0.15	-10.49	9.28e-26	3.61e-24	-1.2	0.15	-7.96	1.77e-15	1.94e-14	11	94557101	94601871	44770
ENSMUSG00000020067	Mypn	myopalladin [Source:MGI Symbol;Acc:MGI:1916052]	-1.53	0.16	-9.49	2.37e-21	7.18e-20	-2.9	0.2	-14.73	3.98e-49	2.03e-47	10	63115794	63203952	88158
ENSMUSG00000069855	Slc47a2	solute carrier family 47, member 2 [Source:MGI Symbol;Acc:MGI:3588190]	-1.53	0.2	-7.59	3.12e-14	5.48e-13	-2.02	0.24	-8.29	1.13e-16	1.35e-15	11	61301630	61342860	41230
ENSMUSG00000031074	Fgf3	fibroblast growth factor 3 [Source:MGI Symbol;Acc:MGI:95517]	-1.53	0.24	-6.35	2.1e-10	2.5e-09	-1.78	0.27	-6.49	8.72e-11	6.5e-10	7	144838082	144844436	6354
ENSMUSG00000085823	Gm13012	predicted gene 13012 [Source:MGI Symbol;Acc:MGI:3652270]	-1.53	0.31	-4.95	7.56e-07	5.63e-06	-2.42	0.41	-5.85	4.82e-09	3.01e-08	4	137882369	137883937	1568
ENSMUSG00000064294	Aox3	aldehyde oxidase 3 [Source:MGI Symbol;Acc:MGI:1918974]	-1.53	0.32	-4.84	1.31e-06	9.37e-06	-1.67	0.37	-4.52	6.08e-06	2.66e-05	1	58113129	58200698	87569
ENSMUSG00000070330	Tmem235	transmembrane protein 235 [Source:MGI Symbol;Acc:MGI:3651706]	-1.53	0.39	-3.9	9.8e-05	0.0004921	-1.91	0.51	-3.73	0.000189	0.0006578	11	117860751	117865543	4792
ENSMUSG00000110379	Gm6909	predicted gene 6909 [Source:MGI Symbol;Acc:MGI:3645442]	-1.53	0.41	-3.76	0.0001692	0.0008102	-1.77	0.6	-2.96	0.003098	0.008591	7	11182399	11188803	6404
ENSMUSG00000069682	Gm10275	predicted pseudogene 10275 [Source:MGI Symbol;Acc:MGI:3704354]	-1.53	0.41	-3.71	0.0002075	0.0009748	-1.04	0.4	-2.6	0.009243	0.02306	10	29698745	29699380	635
ENSMUSG00000083270	Gm13498	predicted gene 13498 [Source:MGI Symbol;Acc:MGI:3650381]	-1.53	0.42	-3.66	0.0002519	0.001162	-2.04	0.55	-3.69	0.0002244	0.0007708	2	50909683	50911849	2166
ENSMUSG00000032011	Thy1	thymus cell antigen 1, theta [Source:MGI Symbol;Acc:MGI:98747]	-1.54	0.13	-11.61	3.74e-31	1.97e-29	-1.42	0.14	-10.43	1.73e-25	3.61e-24	9	44043383	44048579	5196
ENSMUSG00000026959	Grin1	glutamate receptor, ionotropic, NMDA1 (zeta 1) [Source:MGI Symbol;Acc:MGI:95819]	-1.54	0.14	-10.85	2.1e-27	9.08e-26	-3.58	0.2	-17.88	1.62e-71	1.55e-69	2	25291180	25319187	28007
ENSMUSG00000016346	Kcnq2	potassium voltage-gated channel, subfamily Q, member 2 [Source:MGI Symbol;Acc:MGI:1309503]	-1.54	0.14	-10.7	1e-26	4.15e-25	-2.61	0.17	-14.96	1.28e-50	6.75e-49	2	181075578	181135300	59722
ENSMUSG00000020469	Myl7	myosin, light polypeptide 7, regulatory [Source:MGI Symbol;Acc:MGI:107495]	-1.54	0.17	-9.3	1.4e-20	4.03e-19	-1.97	0.21	-9.29	1.54e-20	2.41e-19	11	5896636	5898782	2146
ENSMUSG00000039891	Txlnb	taxilin beta [Source:MGI Symbol;Acc:MGI:2671945]	-1.54	0.18	-8.55	1.26e-17	2.88e-16	-1.97	0.21	-9.49	2.36e-21	3.88e-20	10	17796225	17845665	49440
ENSMUSG00000034706	Dnaic2	dynein, axonemal, intermediate chain 2 [Source:MGI Symbol;Acc:MGI:2685574]	-1.54	0.2	-7.62	2.47e-14	4.39e-13	-1.56	0.23	-6.78	1.19e-11	9.58e-11	11	114727407	114757889	30482
ENSMUSG00000074665	Bpifb4	BPI fold containing family B, member 4 [Source:MGI Symbol;Acc:MGI:2685852]	-1.54	0.29	-5.3	1.16e-07	9.76e-07	-1.22	0.31	-3.94	8.19e-05	0.0003024	2	153938211	153964101	25890
ENSMUSG00000031662	Snx20	sorting nexin 20 [Source:MGI Symbol;Acc:MGI:1918857]	-1.54	0.33	-4.67	3.02e-06	2.02e-05	-2.1	0.42	-5.03	4.79e-07	2.41e-06	8	88626562	88636128	9566
ENSMUSG00000100009	Gm7967	predicted gene 7967 [Source:MGI Symbol;Acc:MGI:3644984]	-1.54	0.34	-4.56	5.06e-06	3.26e-05	-1.45	0.39	-3.73	0.0001924	0.0006692	1	98589516	98607384	17868
ENSMUSG00000080006	Rps19-ps7	ribosomal protein S19, pseudogene 7 [Source:MGI Symbol;Acc:MGI:3652235]	-1.54	0.38	-4.07	4.75e-05	0.0002538	-1.08	0.45	-2.41	0.01589	0.03741	2	140073031	140073469	438
ENSMUSG00000094690	1600014C23Rik	RIKEN cDNA 1600014C23 gene [Source:MGI Symbol;Acc:MGI:1919490]	-1.54	0.42	-3.71	0.0002042	0.00096	-1.88	0.57	-3.33	0.0008711	0.00269	17	45732863	45733844	981
ENSMUSG00000025934	Gsta3	glutathione S-transferase, alpha 3 [Source:MGI Symbol;Acc:MGI:95856]	-1.55	0.25	-6.12	9.16e-10	1.02e-08	-1.85	0.27	-6.79	1.16e-11	9.33e-11	1	21240588	21265661	25073
ENSMUSG00000004892	Bcan	brevican [Source:MGI Symbol;Acc:MGI:1096385]	-1.55	0.28	-5.43	5.56e-08	4.91e-07	-1.97	0.32	-6.16	7.28e-10	4.96e-09	3	87987530	88000230	12700
ENSMUSG00000052142	Rasal3	RAS protein activator like 3 [Source:MGI Symbol;Acc:MGI:2444128]	-1.55	0.32	-4.82	1.41e-06	1e-05	-1.9	0.4	-4.72	2.33e-06	1.08e-05	17	32390658	32403583	12925
ENSMUSG00000049387	Cox7b2	cytochrome c oxidase subunit VIIb2 [Source:MGI Symbol;Acc:MGI:1925424]	-1.55	0.32	-4.8	1.58e-06	1.11e-05	-1.4	0.39	-3.56	0.0003751	0.001238	5	71442823	71548205	105382
ENSMUSG00000037843	Vstm2l	V-set and transmembrane domain containing 2-like [Source:MGI Symbol;Acc:MGI:2685537]	-1.55	0.38	-4.11	4.03e-05	0.0002185	-3.04	0.51	-5.93	2.98e-09	1.9e-08	2	157914652	157944719	30067
ENSMUSG00000031951	Tmem231	transmembrane protein 231 [Source:MGI Symbol;Acc:MGI:2685024]	-1.56	0.09	-18.36	2.74e-75	7.33e-73	-1.89	0.09	-21.2	9.93e-100	2.03e-97	8	111912010	111933881	21871
ENSMUSG00000037108	Zcwpw1	zinc finger, CW type with PWWP domain 1 [Source:MGI Symbol;Acc:MGI:2685899]	-1.56	0.1	-16	1.32e-57	2.07e-55	-2.3	0.1	-23.36	1.07e-120	3.41e-118	5	137787797	137822621	34824
ENSMUSG00000006345	Ggt1	gamma-glutamyltransferase 1 [Source:MGI Symbol;Acc:MGI:95706]	-1.56	0.15	-10.38	3.18e-25	1.2e-23	-1.38	0.16	-8.65	5.02e-18	6.59e-17	10	75561603	75586200	24597
ENSMUSG00000029420	Rimbp2	RIMS binding protein 2 [Source:MGI Symbol;Acc:MGI:2443235]	-1.56	0.18	-8.86	8.08e-19	2.02e-17	-1.81	0.21	-8.7	3.42e-18	4.56e-17	5	128757790	128953486	195696
ENSMUSG00000047674	Pdha2	pyruvate dehydrogenase E1 alpha 2 [Source:MGI Symbol;Acc:MGI:97533]	-1.56	0.25	-6.26	3.93e-10	4.56e-09	-2.77	0.35	-7.87	3.42e-15	3.66e-14	3	141210003	141212355	2352
ENSMUSG00000062064	Slc2a7	solute carrier family 2 (facilitated glucose transporter), member 7 [Source:MGI Symbol;Acc:MGI:3650865]	-1.56	0.33	-4.74	2.18e-06	1.5e-05	-1.82	0.35	-5.24	1.59e-07	8.52e-07	4	150148971	150168482	19511
ENSMUSG00000025197	Cyp2c44	cytochrome P450, family 2, subfamily c, polypeptide 44 [Source:MGI Symbol;Acc:MGI:1888897]	-1.56	0.34	-4.58	4.67e-06	3.03e-05	-1.92	0.44	-4.41	1.05e-05	4.44e-05	19	44005021	44029208	24187
ENSMUSG00000047787	Flrt1	fibronectin leucine rich transmembrane protein 1 [Source:MGI Symbol;Acc:MGI:3026647]	-1.56	0.35	-4.39	1.12e-05	6.72e-05	-1.05	0.38	-2.79	0.0053	0.01399	19	7092013	7105729	13716
ENSMUSG00000081195	Rhox2-ps	reproductive homeobox 2, pseudogene [Source:MGI Symbol;Acc:MGI:3646282]	-1.56	0.41	-3.81	0.0001371	0.0006702	-2.79	0.58	-4.83	1.34e-06	6.35e-06	X	37682920	37683431	511
ENSMUSG00000086431	Gm14929	predicted gene 14929 [Source:MGI Symbol;Acc:MGI:3705167]	-1.56	0.41	-3.81	0.0001401	0.0006839	-2.14	0.6	-3.57	0.0003577	0.001188	X	119747625	119749677	2052
ENSMUSG00000026288	Inpp5d	inositol polyphosphate-5-phosphatase D [Source:MGI Symbol;Acc:MGI:107357]	-1.57	0.11	-14.37	8.21e-47	8.56e-45	-2.23	0.12	-19.14	1.26e-81	1.58e-79	1	87620311	87720507	100196
ENSMUSG00000028435	Aqp3	aquaporin 3 [Source:MGI Symbol;Acc:MGI:1333777]	-1.57	0.12	-12.71	4.97e-37	3.43e-35	-2.4	0.13	-19	1.62e-80	1.94e-78	4	41092721	41098183	5462
ENSMUSG00000103968	2610509F24Rik	RIKEN cDNA 2610509F24 gene [Source:MGI Symbol;Acc:MGI:1917165]	-1.57	0.14	-11.13	9.45e-29	4.42e-27	-2.62	0.18	-14.6	2.8e-48	1.4e-46	9	118402464	118403302	838
ENSMUSG00000030672	Mylpf	myosin light chain, phosphorylatable, fast skeletal muscle [Source:MGI Symbol;Acc:MGI:97273]	-1.57	0.15	-10.81	3.04e-27	1.29e-25	-1.34	0.15	-9.1	8.73e-20	1.3e-18	7	127208889	127214298	5409
ENSMUSG00000097929	Tunar	Tcl1 upstream neural differentiation associated RNA [Source:MGI Symbol;Acc:MGI:1917202]	-1.57	0.2	-8.06	7.58e-16	1.53e-14	-1.28	0.19	-6.82	8.92e-12	7.27e-11	12	105336593	105383932	47339
ENSMUSG00000047810	Ccdc88b	coiled-coil domain containing 88B [Source:MGI Symbol;Acc:MGI:1925567]	-1.57	0.21	-7.59	3.22e-14	5.64e-13	-1.42	0.23	-6.27	3.54e-10	2.5e-09	19	6844622	6858211	13589
ENSMUSG00000028931	Kcnab2	potassium voltage-gated channel, shaker-related subfamily, beta member 2 [Source:MGI Symbol;Acc:MGI:109239]	-1.57	0.24	-6.64	3.13e-11	4.1e-10	-2.25	0.28	-8	1.26e-15	1.39e-14	4	152390741	152477871	87130
ENSMUSG00000045004	Spata21	spermatogenesis associated 21 [Source:MGI Symbol;Acc:MGI:3607787]	-1.57	0.31	-5.08	3.73e-07	2.91e-06	-2.54	0.39	-6.43	1.31e-10	9.62e-10	4	141088332	141112760	24428
ENSMUSG00000089679	Gm16299	predicted gene 16299 [Source:MGI Symbol;Acc:MGI:3826539]	-1.57	0.42	-3.75	0.0001791	0.0008533	-1.75	0.57	-3.07	0.002165	0.006196	19	53819353	53825128	5775
ENSMUSG00000040875	Osbpl10	oxysterol binding protein-like 10 [Source:MGI Symbol;Acc:MGI:1921736]	-1.58	0.12	-13.61	3.69e-42	3.29e-40	-1.62	0.11	-14.39	5.94e-47	2.85e-45	9	114978568	115232225	253657
ENSMUSG00000040258	Nxph4	neurexophilin 4 [Source:MGI Symbol;Acc:MGI:1336197]	-1.58	0.24	-6.71	1.94e-11	2.61e-10	-2.83	0.34	-8.35	6.66e-17	8.07e-16	10	127525472	127534559	9087
ENSMUSG00000085022	Gm5860	predicted gene 5860 [Source:MGI Symbol;Acc:MGI:3646172]	-1.58	0.25	-6.4	1.52e-10	1.83e-09	-2.32	0.29	-8.14	3.88e-16	4.49e-15	4	82065430	82102808	37378
ENSMUSG00000010651	Acaa1b	acetyl-Coenzyme A acyltransferase 1B [Source:MGI Symbol;Acc:MGI:3605455]	-1.58	0.27	-5.81	6.26e-09	6.28e-08	-1.03	0.29	-3.56	0.0003641	0.001208	9	119148022	119157093	9071
ENSMUSG00000020374	Rasgef1c	RasGEF domain family, member 1C [Source:MGI Symbol;Acc:MGI:1921813]	-1.58	0.3	-5.2	2.01e-07	1.63e-06	-1.21	0.33	-3.66	0.0002506	0.0008541	11	49901834	49980994	79160
ENSMUSG00000083620	Gm15529	predicted gene 15529 [Source:MGI Symbol;Acc:MGI:3782977]	-1.58	0.33	-4.74	2.18e-06	1.5e-05	-3.28	0.49	-6.72	1.77e-11	1.39e-10	6	12857396	12858390	994
ENSMUSG00000022875	Kng1	kininogen 1 [Source:MGI Symbol;Acc:MGI:1097705]	-1.58	0.34	-4.63	3.61e-06	2.39e-05	-1.53	0.42	-3.62	0.0002966	0.0009973	16	23057864	23082068	24204
ENSMUSG00000001506	Col1a1	collagen, type I, alpha 1 [Source:MGI Symbol;Acc:MGI:88467]	-1.58	0.37	-4.28	1.9e-05	0.000109	-1.09	0.41	-2.67	0.007542	0.01921	11	94936223	94953042	16819
ENSMUSG00000031981	Capn9	calpain 9 [Source:MGI Symbol;Acc:MGI:1920897]	-1.58	0.42	-3.76	0.0001668	0.0008001	-2.47	0.57	-4.31	1.62e-05	6.65e-05	8	124576110	124618731	42621
ENSMUSG00000032224	Fam81a	family with sequence similarity 81, member A [Source:MGI Symbol;Acc:MGI:1924136]	-1.59	0.14	-11.46	2.05e-30	1.04e-28	-2.19	0.15	-14.84	8.17e-50	4.27e-48	9	70088510	70142560	54050
ENSMUSG00000026976	Pax8	paired box 8 [Source:MGI Symbol;Acc:MGI:97492]	-1.59	0.19	-8.25	1.57e-16	3.3e-15	-2.13	0.24	-8.89	5.9e-19	8.3e-18	2	24420559	24475599	55040
ENSMUSG00000085794	Vax2os	ventral anterior homeobox 2, opposite strand [Source:MGI Symbol;Acc:MGI:3583301]	-1.59	0.2	-7.74	1.03e-14	1.91e-13	-3.39	0.3	-11.43	2.8e-30	7.36e-29	6	83692805	83712201	19396
ENSMUSG00000024670	Cd6	CD6 antigen [Source:MGI Symbol;Acc:MGI:103566]	-1.59	0.24	-6.65	2.99e-11	3.92e-10	-1.91	0.28	-6.76	1.35e-11	1.08e-10	19	10789340	10830058	40718
ENSMUSG00000040533	Matn1	matrilin 1, cartilage matrix protein [Source:MGI Symbol;Acc:MGI:106591]	-1.59	0.25	-6.41	1.45e-10	1.76e-09	-1.75	0.29	-6.06	1.38e-09	9.14e-09	4	130944384	130955475	11091
ENSMUSG00000028125	Abca4	ATP-binding cassette, sub-family A (ABC1), member 4 [Source:MGI Symbol;Acc:MGI:109424]	-1.59	0.25	-6.38	1.82e-10	2.19e-09	-1.93	0.29	-6.64	3.07e-11	2.38e-10	3	122044442	122180123	135681
ENSMUSG00000032204	Aqp9	aquaporin 9 [Source:MGI Symbol;Acc:MGI:1891066]	-1.59	0.36	-4.35	1.35e-05	7.98e-05	-2.21	0.47	-4.71	2.48e-06	1.14e-05	9	71110658	71168682	58024
ENSMUSG00000096641	Gm904	predicted gene 904 [Source:MGI Symbol;Acc:MGI:2685750]	-1.59	0.37	-4.34	1.4e-05	8.26e-05	-1.52	0.46	-3.28	0.001047	0.003181	13	50643227	50650271	7044
ENSMUSG00000097776	Gm26795	predicted gene, 26795 [Source:MGI Symbol;Acc:MGI:5477289]	-1.59	0.41	-3.89	9.98e-05	0.0005002	-1.49	0.59	-2.52	0.01176	0.02863	8	28593504	28595599	2095
ENSMUSG00000089808	Gm7241	predicted pseudogene 7241 [Source:MGI Symbol;Acc:MGI:3646637]	-1.59	0.42	-3.82	0.0001362	0.0006663	-1.53	0.54	-2.85	0.00435	0.01173	1	132284452	132284809	357
ENSMUSG00000039395	Mreg	melanoregulin [Source:MGI Symbol;Acc:MGI:2151839]	-1.6	0.1	-16.46	7.46e-61	1.35e-58	-2.7	0.1	-26.56	2.16e-155	1.17e-152	1	72159441	72212307	52866
ENSMUSG00000041653	Pnpla3	patatin-like phospholipase domain containing 3 [Source:MGI Symbol;Acc:MGI:2151796]	-1.6	0.16	-10.26	1.11e-24	4.05e-23	-1.79	0.19	-9.58	9.77e-22	1.64e-20	15	84167815	84189512	21697
ENSMUSG00000031760	Mt3	metallothionein 3 [Source:MGI Symbol;Acc:MGI:97173]	-1.6	0.23	-6.99	2.68e-12	3.87e-11	-1.12	0.24	-4.66	3.21e-06	1.45e-05	8	94152606	94154146	1540
ENSMUSG00000025876	Unc5a	unc-5 netrin receptor A [Source:MGI Symbol;Acc:MGI:894682]	-1.6	0.29	-5.55	2.79e-08	2.57e-07	-2.9	0.35	-8.34	7.47e-17	9.03e-16	13	54949410	55006018	56608
ENSMUSG00000036964	Trim17	tripartite motif-containing 17 [Source:MGI Symbol;Acc:MGI:1861440]	-1.6	0.36	-4.38	1.19e-05	7.09e-05	-1.66	0.44	-3.73	0.0001889	0.0006576	11	58954684	58973098	18414
ENSMUSG00000087522	Gm371	predicted pseudogene 371 [Source:MGI Symbol;Acc:MGI:2685217]	-1.6	0.42	-3.82	0.0001316	0.0006459	-1.47	0.57	-2.6	0.009438	0.02348	X	94997438	94998683	1245
ENSMUSG00000095057	Zfp353-ps	zinc finger protein 353, pseudogene [Source:MGI Symbol;Acc:MGI:2387419]	-1.6	0.42	-3.81	0.0001378	0.0006733	-2.77	0.59	-4.69	2.8e-06	1.28e-05	8	42081459	42083109	1650
ENSMUSG00000044646	Zbtb7c	zinc finger and BTB domain containing 7C [Source:MGI Symbol;Acc:MGI:2443302]	-1.61	0.16	-10.21	1.85e-24	6.68e-23	-1.53	0.18	-8.37	5.75e-17	7.01e-16	18	75820177	76148561	328384
ENSMUSG00000026950	Neb	nebulin [Source:MGI Symbol;Acc:MGI:97292]	-1.61	0.18	-8.85	8.67e-19	2.16e-17	-1.23	0.21	-5.87	4.47e-09	2.8e-08	2	52136646	52378474	241828
ENSMUSG00000032268	Tmprss5	transmembrane protease, serine 5 (spinesin) [Source:MGI Symbol;Acc:MGI:1933407]	-1.61	0.25	-6.55	5.92e-11	7.55e-10	-2.36	0.27	-8.7	3.24e-18	4.33e-17	9	49081259	49117587	36328
ENSMUSG00000037101	Ttc29	tetratricopeptide repeat domain 29 [Source:MGI Symbol;Acc:MGI:1920551]	-1.61	0.26	-6.2	5.81e-10	6.63e-09	-2.06	0.32	-6.44	1.17e-10	8.63e-10	8	78213296	78394326	181030
ENSMUSG00000032269	Htr3a	5-hydroxytryptamine (serotonin) receptor 3A [Source:MGI Symbol;Acc:MGI:96282]	-1.61	0.3	-5.34	9.09e-08	7.75e-07	-1.78	0.34	-5.22	1.81e-07	9.62e-07	9	48899212	48911099	11887
ENSMUSG00000105128	Gm42870	predicted gene 42870 [Source:MGI Symbol;Acc:MGI:5663007]	-1.61	0.37	-4.31	1.65e-05	9.6e-05	-3.29	0.55	-6	1.96e-09	1.27e-08	16	19231332	19234802	3470
ENSMUSG00000090535	Gm8540	predicted gene 8540 [Source:MGI Symbol;Acc:MGI:3645422]	-1.61	0.42	-3.86	0.0001146	0.0005689	-2.18	0.58	-3.74	0.0001818	0.0006343	10	22040700	22048512	7812
ENSMUSG00000027227	Sord	sorbitol dehydrogenase [Source:MGI Symbol;Acc:MGI:98266]	-1.62	0.12	-13.71	8.68e-43	8.02e-41	-1.51	0.12	-12.44	1.51e-35	5.06e-34	2	122234748	122265340	30592
ENSMUSG00000020407	Upp1	uridine phosphorylase 1 [Source:MGI Symbol;Acc:MGI:1097668]	-1.62	0.12	-12.94	2.59e-38	1.94e-36	-2.95	0.15	-19.59	1.87e-85	2.68e-83	11	9118102	9136170	18068
ENSMUSG00000035560	Wdr20rt	WD repeat domain 20, retrogene [Source:MGI Symbol;Acc:MGI:1918198]	-1.62	0.24	-6.67	2.5e-11	3.31e-10	-3.68	0.4	-9.26	1.98e-20	3.08e-19	12	65225516	65228454	2938
ENSMUSG00000056673	Kdm5d	lysine (K)-specific demethylase 5D [Source:MGI Symbol;Acc:MGI:99780]	-1.62	0.27	-5.92	3.32e-09	3.47e-08	-2.58	0.36	-7.14	9.36e-13	8.33e-12	Y	897787	956786	58999
ENSMUSG00000095836	Gm21960	predicted gene, 21960 [Source:MGI Symbol;Acc:MGI:5439429]	-1.62	0.31	-5.14	2.81e-07	2.23e-06	-2.63	0.34	-7.8	6.38e-15	6.67e-14	3	96412909	96413361	452
ENSMUSG00000085918	Gm13032	predicted gene 13032 [Source:MGI Symbol;Acc:MGI:3702685]	-1.62	0.42	-3.88	0.0001025	0.0005126	-2.08	0.58	-3.61	0.000307	0.00103	4	140810992	140817511	6519
ENSMUSG00000042190	Cmklr1	chemokine-like receptor 1 [Source:MGI Symbol;Acc:MGI:109603]	-1.63	0.11	-15.15	7.05e-52	9.02e-50	-2.8	0.14	-20.31	1.14e-91	1.79e-89	5	113612353	113650426	38073
ENSMUSG00000043592	Unc5cl	unc-5 family C-terminal like [Source:MGI Symbol;Acc:MGI:1923839]	-1.63	0.22	-7.29	3.15e-13	5.01e-12	-1.19	0.24	-5.07	4.02e-07	2.05e-06	17	48454900	48539714	84814
ENSMUSG00000095082	Gm15091	predicted gene 15091 [Source:MGI Symbol;Acc:MGI:3712222]	-1.63	0.4	-4.1	4.1e-05	0.000222	-2.76	0.54	-5.12	3.13e-07	1.61e-06	X	149941654	149984982	43328
ENSMUSG00000005107	Slc2a9	solute carrier family 2 (facilitated glucose transporter), member 9 [Source:MGI Symbol;Acc:MGI:2152844]	-1.63	0.4	-4.06	4.85e-05	0.0002586	-2	0.53	-3.79	0.000148	0.0005228	5	38349272	38503143	153871
ENSMUSG00000046719	Nxph3	neurexophilin 3 [Source:MGI Symbol;Acc:MGI:1336188]	-1.64	0.22	-7.4	1.34e-13	2.21e-12	-1.18	0.23	-5.08	3.7e-07	1.89e-06	11	95509844	95514570	4726
ENSMUSG00000035686	Thrsp	thyroid hormone responsive [Source:MGI Symbol;Acc:MGI:109126]	-1.64	0.34	-4.8	1.6e-06	1.13e-05	-1.36	0.37	-3.62	0.0002897	0.0009763	7	97412937	97417730	4793
ENSMUSG00000028294	Cfap206	cilia and flagella associated protein 206 [Source:MGI Symbol;Acc:MGI:1916579]	-1.64	0.34	-4.78	1.78e-06	1.24e-05	-1.29	0.38	-3.36	0.0007834	0.00244	4	34688558	34730206	41648
ENSMUSG00000045608	Dbx2	developing brain homeobox 2 [Source:MGI Symbol;Acc:MGI:107445]	-1.64	0.36	-4.58	4.66e-06	3.03e-05	-1.78	0.44	-4.05	5.1e-05	0.0001944	15	95623562	95655960	32398
ENSMUSG00000037451	Slc22a20	solute carrier family 22 (organic anion transporter), member 20 [Source:MGI Symbol;Acc:MGI:2685809]	-1.64	0.36	-4.57	4.82e-06	3.12e-05	-2.47	0.49	-5.05	4.48e-07	2.27e-06	19	5970233	5986143	15910
ENSMUSG00000097156	Gm3764	predicted gene 3764 [Source:MGI Symbol;Acc:MGI:3781938]	-1.64	0.37	-4.47	7.98e-06	4.95e-05	-1.29	0.43	-2.97	0.003026	0.008413	3	88206812	88229959	23147
ENSMUSG00000097352	C920009B18Rik	RIKEN cDNA C920009B18 gene [Source:MGI Symbol;Acc:MGI:3583961]	-1.64	0.39	-4.24	2.21e-05	0.0001259	-1.43	0.47	-3.07	0.002173	0.006217	10	22306701	22321765	15064
ENSMUSG00000091523	AU040972	expressed sequence AU040972 [Source:MGI Symbol;Acc:MGI:2144426]	-1.64	0.42	-3.94	8.16e-05	0.0004164	-1.28	0.53	-2.43	0.01517	0.03585	11	79481718	79484031	2313
ENSMUSG00000039552	Rsph4a	radial spoke head 4 homolog A (Chlamydomonas) [Source:MGI Symbol;Acc:MGI:3027894]	-1.65	0.23	-7.33	2.36e-13	3.8e-12	-2.62	0.26	-10.09	5.95e-24	1.14e-22	10	33905110	33916021	10911
ENSMUSG00000036185	Sapcd1	suppressor APC domain containing 1 [Source:MGI Symbol;Acc:MGI:2388100]	-1.65	0.23	-7.14	9.41e-13	1.44e-11	-1.52	0.28	-5.49	4.03e-08	2.3e-07	17	35025958	35028016	2058
ENSMUSG00000031329	Tsx	testis specific X-linked gene [Source:MGI Symbol;Acc:MGI:108118]	-1.65	0.24	-6.98	3e-12	4.31e-11	-1.31	0.27	-4.91	9.31e-07	4.52e-06	X	103414466	103424580	10114
ENSMUSG00000021223	Papln	papilin, proteoglycan-like sulfated glycoprotein [Source:MGI Symbol;Acc:MGI:2386139]	-1.65	0.3	-5.49	3.98e-08	3.6e-07	-1.04	0.32	-3.29	0.0009967	0.00304	12	83763633	83792382	28749
ENSMUSG00000030553	Pgpep1l	pyroglutamyl-peptidase I-like [Source:MGI Symbol;Acc:MGI:1925694]	-1.65	0.36	-4.61	3.95e-06	2.59e-05	-1.73	0.45	-3.83	0.0001269	0.0004543	7	68236609	68264233	27624
ENSMUSG00000022416	Cacna1i	calcium channel, voltage-dependent, alpha 1I subunit [Source:MGI Symbol;Acc:MGI:2178051]	-1.65	0.36	-4.59	4.42e-06	2.88e-05	-2.71	0.43	-6.29	3.11e-10	2.21e-09	15	80287237	80398279	111042
ENSMUSG00000068099	1500009C09Rik	RIKEN cDNA 1500009C09 gene [Source:MGI Symbol;Acc:MGI:1923755]	-1.65	0.38	-4.33	1.52e-05	8.89e-05	-1.36	0.46	-2.98	0.002882	0.008047	15	82252396	82260753	8357
ENSMUSG00000101849	Gm28386	predicted gene 28386 [Source:MGI Symbol;Acc:MGI:5579092]	-1.65	0.39	-4.2	2.63e-05	0.000148	-2.12	0.52	-4.12	3.83e-05	0.0001489	1	77515279	77517128	1849
ENSMUSG00000106567	2010309G21Rik	RIKEN cDNA 2010309G21 gene [Source:MGI Symbol;Acc:MGI:1917268]	-1.65	0.41	-4.04	5.3e-05	0.0002802	-2.9	0.58	-5.02	5.14e-07	2.58e-06	16	19051366	19106749	55383
ENSMUSG00000054134	Umodl1	uromodulin-like 1 [Source:MGI Symbol;Acc:MGI:1929785]	-1.65	0.42	-3.94	8.02e-05	0.0004099	-1.32	0.56	-2.34	0.0194	0.04469	17	30954678	31010708	56030
ENSMUSG00000089871	Speer4cos	spermatogenesis associated glutamate (E)-rich protein 4C, opposite strand transcript [Source:MGI Symbol;Acc:MGI:1923108]	-1.65	0.42	-3.94	8.02e-05	0.0004099	-2.66	0.59	-4.48	7.36e-06	3.18e-05	5	15680709	15714596	33887
ENSMUSG00000110231	Gm6329	predicted gene 6329 [Source:MGI Symbol;Acc:MGI:3646898]	-1.65	0.42	-3.94	8.22e-05	0.0004192	-2.44	0.6	-4.09	4.36e-05	0.0001677	8	45160493	45165219	4726
ENSMUSG00000060499	Rpl10l	ribosomal protein L10-like [Source:MGI Symbol;Acc:MGI:3647985]	-1.66	0.13	-13.15	1.81e-39	1.43e-37	-3.41	0.14	-23.72	2.1e-124	7e-122	12	66283378	66284401	1023
ENSMUSG00000081965	Gm11620	predicted gene 11620 [Source:MGI Symbol;Acc:MGI:3650770]	-1.66	0.23	-7.24	4.46e-13	7.04e-12	-2.07	0.27	-7.73	1.09e-14	1.12e-13	11	105164775	105166620	1845
ENSMUSG00000020447	Npc1l1	NPC1 like intracellular cholesterol transporter 1 [Source:MGI Symbol;Acc:MGI:2685089]	-1.66	0.26	-6.5	7.84e-11	9.84e-10	-1.6	0.3	-5.29	1.25e-07	6.75e-07	11	6211012	6230143	19131
ENSMUSG00000073418	C4b	complement component 4B (Chido blood group) [Source:MGI Symbol;Acc:MGI:88228]	-1.66	0.3	-5.47	4.53e-08	4.05e-07	-1.75	0.35	-5.04	4.58e-07	2.31e-06	17	34728379	34743882	15503
ENSMUSG00000037716	Ccdc33	coiled-coil domain containing 33 [Source:MGI Symbol;Acc:MGI:1922464]	-1.66	0.31	-5.33	9.6e-08	8.16e-07	-2.22	0.38	-5.9	3.66e-09	2.31e-08	9	58028676	58118823	90147
ENSMUSG00000080321	Gm14644	predicted gene 14644 [Source:MGI Symbol;Acc:MGI:3705795]	-1.66	0.41	-4.02	5.77e-05	0.0003033	-2.26	0.6	-3.78	0.0001587	0.0005585	X	54094372	54096289	1917
ENSMUSG00000010751	Tnfrsf22	tumor necrosis factor receptor superfamily, member 22 [Source:MGI Symbol;Acc:MGI:1930270]	-1.67	0.14	-11.7	1.22e-31	6.58e-30	-2.62	0.15	-17.32	3.42e-67	3.04e-65	7	143634805	143649661	14856
ENSMUSG00000029279	Brdt	bromodomain, testis-specific [Source:MGI Symbol;Acc:MGI:1891374]	-1.67	0.18	-9.23	2.66e-20	7.51e-19	-1.61	0.2	-8.05	8.01e-16	9.03e-15	5	107331158	107387058	55900
ENSMUSG00000071341	Egr4	early growth response 4 [Source:MGI Symbol;Acc:MGI:99252]	-1.67	0.41	-4.1	4.15e-05	0.0002244	-1.28	0.5	-2.55	0.01085	0.02666	6	85511120	85513589	2469
ENSMUSG00000071815	Fthl17e	ferritin, heavy polypeptide-like 17, member E [Source:MGI Symbol;Acc:MGI:1933180]	-1.67	0.41	-4.04	5.25e-05	0.0002779	-2.27	0.6	-3.79	0.000148	0.0005229	X	9033492	9034333	841
ENSMUSG00000074981	Dcdc5	doublecortin domain containing 5 [Source:MGI Symbol;Acc:MGI:3045363]	-1.67	0.42	-4.01	5.96e-05	0.0003122	-1.96	0.55	-3.54	0.0004048	0.001329	2	106003335	106406151	402816
ENSMUSG00000104460	Gm9121	predicted pseudogene 9121 [Source:MGI Symbol;Acc:MGI:3644976]	-1.67	0.42	-4.01	6e-05	0.0003141	-1.94	0.59	-3.27	0.001093	0.003309	3	93980063	93981134	1071
ENSMUSG00000070570	Slc17a7	solute carrier family 17 (sodium-dependent inorganic phosphate cotransporter), member 7 [Source:MGI Symbol;Acc:MGI:1920211]	-1.68	0.14	-11.67	1.74e-31	9.34e-30	-2.69	0.19	-14.34	1.31e-46	6.23e-45	7	45163948	45176142	12194
ENSMUSG00000074652	Myh7b	myosin, heavy chain 7B, cardiac muscle, beta [Source:MGI Symbol;Acc:MGI:3710243]	-1.68	0.15	-11.5	1.37e-30	7.03e-29	-1.4	0.17	-8.1	5.72e-16	6.52e-15	2	155611211	155634307	23096
ENSMUSG00000073294	AU022751	expressed sequence AU022751 [Source:MGI Symbol;Acc:MGI:2147968]	-1.68	0.15	-11.14	7.98e-29	3.77e-27	-3.41	0.2	-16.94	2.3e-64	1.87e-62	X	6081218	6083419	2201
ENSMUSG00000030798	Cd37	CD37 antigen [Source:MGI Symbol;Acc:MGI:88330]	-1.68	0.23	-7.23	4.71e-13	7.4e-12	-3.92	0.33	-11.96	5.85e-33	1.76e-31	7	45233631	45239115	5484
ENSMUSG00000057615	Ldoc1	regulator of NFKB signaling [Source:MGI Symbol;Acc:MGI:2685212]	-1.68	0.27	-6.17	6.84e-10	7.73e-09	-2.89	0.38	-7.58	3.36e-14	3.34e-13	X	61709496	61710955	1459
ENSMUSG00000025515	Muc2	mucin 2 [Source:MGI Symbol;Acc:MGI:1339364]	-1.68	0.3	-5.67	1.46e-08	1.39e-07	-2.67	0.39	-6.9	5.36e-12	4.47e-11	7	141690339	141754693	64354
ENSMUSG00000066319	Rtp3	receptor transporter protein 3 [Source:MGI Symbol;Acc:MGI:2446841]	-1.68	0.31	-5.35	8.66e-08	7.43e-07	-2.43	0.41	-5.91	3.48e-09	2.2e-08	9	110984934	110990583	5649
ENSMUSG00000051506	Wdfy4	WD repeat and FYVE domain containing 4 [Source:MGI Symbol;Acc:MGI:3584510]	-1.68	0.37	-4.57	4.96e-06	3.2e-05	-1.57	0.32	-4.92	8.49e-07	4.14e-06	14	32959546	33185508	225962
ENSMUSG00000090356	Teddm3	transmembrane epididymal family member 3 [Source:MGI Symbol;Acc:MGI:1913811]	-1.68	0.4	-4.16	3.16e-05	0.0001748	-2.31	0.55	-4.21	2.53e-05	0.0001012	16	21152654	21154000	1346
ENSMUSG00000038155	Gstp2	glutathione S-transferase, pi 2 [Source:MGI Symbol;Acc:MGI:95864]	-1.69	0.11	-14.73	4.33e-49	5.02e-47	-3.09	0.14	-21.61	1.44e-103	3.18e-101	19	4040284	4042236	1952
ENSMUSG00000032291	Crabp1	cellular retinoic acid binding protein I [Source:MGI Symbol;Acc:MGI:88490]	-1.69	0.13	-13.51	1.36e-41	1.19e-39	-1.45	0.13	-10.87	1.67e-27	3.83e-26	9	54764747	54773110	8363
ENSMUSG00000028785	Hpca	hippocalcin [Source:MGI Symbol;Acc:MGI:1336200]	-1.69	0.14	-11.99	4.03e-33	2.3e-31	-2.87	0.18	-15.86	1.16e-56	7.43e-55	4	129111569	129122036	10467
ENSMUSG00000078235	Fam43b	family with sequence similarity 43, member B [Source:MGI Symbol;Acc:MGI:3651622]	-1.69	0.28	-6.09	1.1e-09	1.22e-08	-2.19	0.34	-6.51	7.73e-11	5.8e-10	4	138394091	138396528	2437
ENSMUSG00000079532	Gm6890	predicted gene 6890 [Source:MGI Symbol;Acc:MGI:3645826]	-1.69	0.41	-4.08	4.44e-05	0.0002384	-1.78	0.59	-2.99	0.002806	0.007856	X	74740926	74742188	1262
ENSMUSG00000043036	Ccdc63	coiled-coil domain containing 63 [Source:MGI Symbol;Acc:MGI:3607777]	-1.7	0.23	-7.24	4.59e-13	7.23e-12	-2.01	0.28	-7.2	6.07e-13	5.48e-12	5	122108039	122140823	32784
ENSMUSG00000103168	Gm30948	predicted gene, 30948 [Source:MGI Symbol;Acc:MGI:5590107]	-1.7	0.38	-4.43	9.42e-06	5.74e-05	-2.14	0.48	-4.49	7.03e-06	3.05e-05	12	115262683	115287908	25225
ENSMUSG00000028736	Pax7	paired box 7 [Source:MGI Symbol;Acc:MGI:97491]	-1.7	0.39	-4.41	1.01e-05	6.14e-05	-2.17	0.5	-4.37	1.27e-05	5.29e-05	4	139737061	139833528	96467
ENSMUSG00000048294	Krtap4-13	keratin associated protein 4-13 [Source:MGI Symbol;Acc:MGI:1916714]	-1.7	0.42	-4.08	4.53e-05	0.0002427	-2.2	0.59	-3.7	0.0002187	0.0007531	11	99809077	99809892	815
ENSMUSG00000023995	Tspo2	translocator protein 2 [Source:MGI Symbol;Acc:MGI:1917276]	-1.7	0.42	-4.07	4.63e-05	0.0002478	-2.56	0.58	-4.4	1.1e-05	4.62e-05	17	48447955	48451522	3567
ENSMUSG00000001588	Acap1	ArfGAP with coiled-coil, ankyrin repeat and PH domains 1 [Source:MGI Symbol;Acc:MGI:2388270]	-1.71	0.12	-14.55	6.22e-48	6.91e-46	-1.56	0.12	-13.57	6.11e-42	2.53e-40	11	69881566	69895539	13973
ENSMUSG00000051243	Islr2	immunoglobulin superfamily containing leucine-rich repeat 2 [Source:MGI Symbol;Acc:MGI:2444277]	-1.71	0.18	-9.66	4.51e-22	1.43e-20	-2.49	0.2	-12.33	5.98e-35	1.95e-33	9	58196296	58204319	8023
ENSMUSG00000090071	Cdk5r2	cyclin-dependent kinase 5, regulatory subunit 2 (p39) [Source:MGI Symbol;Acc:MGI:1330828]	-1.71	0.21	-8.08	6.68e-16	1.35e-14	-3.18	0.3	-10.75	6.05e-27	1.36e-25	1	74854933	74857732	2799
ENSMUSG00000097414	B130046B21Rik	RIKEN cDNA B130046B21 gene [Source:MGI Symbol;Acc:MGI:3704458]	-1.71	0.35	-4.91	9.04e-07	6.64e-06	-1.94	0.43	-4.48	7.49e-06	3.23e-05	15	98807031	98816077	9046
ENSMUSG00000046881	Olfr374	olfactory receptor 374 [Source:MGI Symbol;Acc:MGI:3030208]	-1.71	0.38	-4.51	6.56e-06	4.14e-05	-1.32	0.45	-2.94	0.003298	0.009098	8	72107039	72118200	11161
ENSMUSG00000102462	Gm5542	predicted gene 5542 [Source:MGI Symbol;Acc:MGI:3779496]	-1.71	0.41	-4.15	3.29e-05	0.0001815	-2.37	0.6	-3.95	7.77e-05	0.0002883	3	94090817	94091906	1089
ENSMUSG00000094412	Obox4-ps16	oocyte specific homeobox 4, pseudogene 16 [Source:MGI Symbol;Acc:MGI:3782160]	-1.71	0.41	-4.14	3.52e-05	0.0001928	-2.31	0.6	-3.86	0.000115	0.0004153	7	15184667	15186381	1714
ENSMUSG00000094378	Gm15097	predicted gene 15097 [Source:MGI Symbol;Acc:MGI:3710639]	-1.71	0.42	-4.12	3.83e-05	0.0002084	-1.67	0.54	-3.09	0.002	0.005764	X	149784472	149826694	42222
ENSMUSG00000090176	Cd200r2	Cd200 receptor 2 [Source:MGI Symbol;Acc:MGI:3042847]	-1.71	0.42	-4.1	4.08e-05	0.0002212	-1.52	0.57	-2.65	0.00813	0.02056	16	44867096	44915840	48744
ENSMUSG00000083123	Fthl17-ps2	ferritin, heavy polypeptide-like 17, pseudogene 2 [Source:MGI Symbol;Acc:MGI:3648159]	-1.71	0.42	-4.08	4.47e-05	0.0002402	-2.42	0.59	-4.11	3.91e-05	0.0001516	X	9080043	9080571	528
ENSMUSG00000059900	Tmem40	transmembrane protein 40 [Source:MGI Symbol;Acc:MGI:2137870]	-1.72	0.17	-10.08	6.77e-24	2.38e-22	-1.66	0.16	-10.7	1.04e-26	2.31e-25	6	115729130	115762410	33280
ENSMUSG00000003657	Calb2	calbindin 2 [Source:MGI Symbol;Acc:MGI:101914]	-1.72	0.19	-9.06	1.33e-19	3.5e-18	-1.91	0.2	-9.54	1.47e-21	2.45e-20	8	110137501	110168210	30709
ENSMUSG00000043391	2510009E07Rik	RIKEN cDNA 2510009E07 gene [Source:MGI Symbol;Acc:MGI:1919440]	-1.72	0.26	-6.55	5.88e-11	7.51e-10	-1.07	0.28	-3.82	0.0001315	0.0004693	16	21649044	21694665	45621
ENSMUSG00000035451	Foxa1	forkhead box A1 [Source:MGI Symbol;Acc:MGI:1347472]	-1.72	0.26	-6.52	6.97e-11	8.82e-10	-2.02	0.33	-6.15	7.88e-10	5.35e-09	12	57540630	57546121	5491
ENSMUSG00000034324	Tmem132c	transmembrane protein 132C [Source:MGI Symbol;Acc:MGI:2443061]	-1.72	0.28	-6.06	1.32e-09	1.45e-08	-1.85	0.33	-5.55	2.84e-08	1.65e-07	5	127241807	127565793	323986
ENSMUSG00000033688	1300017J02Rik	RIKEN cDNA 1300017J02 gene [Source:MGI Symbol;Acc:MGI:1919025]	-1.72	0.33	-5.26	1.42e-07	1.18e-06	-1.14	0.34	-3.32	0.0008909	0.002743	9	103250520	103305082	54562
ENSMUSG00000024334	H2-Oa	histocompatibility 2, O region alpha locus [Source:MGI Symbol;Acc:MGI:95924]	-1.72	0.36	-4.74	2.11e-06	1.46e-05	-2.08	0.44	-4.69	2.68e-06	1.22e-05	17	34092339	34095234	2895
ENSMUSG00000103900	Gm37500	predicted gene, 37500 [Source:MGI Symbol;Acc:MGI:5610728]	-1.72	0.41	-4.18	2.92e-05	0.0001624	-2.08	0.55	-3.78	0.0001554	0.0005473	3	95356129	95357572	1443
ENSMUSG00000078706	Gm53	predicted gene 53 [Source:MGI Symbol;Acc:MGI:2684899]	-1.73	0.14	-12.4	2.57e-35	1.7e-33	-2.26	0.16	-14.17	1.39e-45	6.38e-44	11	96251104	96264868	13764
ENSMUSG00000086236	5830418P13Rik	RIKEN cDNA 5830418P13 gene [Source:MGI Symbol;Acc:MGI:3604110]	-1.73	0.27	-6.47	9.9e-11	1.22e-09	-1.19	0.29	-4.11	3.98e-05	0.0001541	9	103423577	103461260	37683
ENSMUSG00000024972	Lgals12	lectin, galactose binding, soluble 12 [Source:MGI Symbol;Acc:MGI:1929094]	-1.73	0.33	-5.17	2.29e-07	1.84e-06	-1.16	0.37	-3.18	0.001485	0.004386	19	7596659	7607193	10534
ENSMUSG00000106004	Gm43391	predicted gene 43391 [Source:MGI Symbol;Acc:MGI:5663528]	-1.73	0.42	-4.13	3.58e-05	0.0001962	-2.98	0.57	-5.2	1.95e-07	1.03e-06	5	15464170	15478876	14706
ENSMUSG00000098161	Platr11	pluripotency associated transcript 11 [Source:MGI Symbol;Acc:MGI:5504090]	-1.74	0.14	-12.07	1.44e-33	8.5e-32	-2.62	0.18	-14.47	1.78e-47	8.73e-46	9	118404096	118406099	2003
ENSMUSG00000040280	Ndufa4l2	NADH dehydrogenase (ubiquinone) 1 alpha subcomplex, 4-like 2 [Source:MGI Symbol;Acc:MGI:3039567]	-1.74	0.16	-10.65	1.71e-26	6.92e-25	-3.71	0.18	-20.8	4.04e-96	7.26e-94	10	127514938	127517152	2214
ENSMUSG00000068614	Actc1	actin, alpha, cardiac muscle 1 [Source:MGI Symbol;Acc:MGI:87905]	-1.74	0.25	-6.98	2.9e-12	4.19e-11	-1.25	0.29	-4.28	1.88e-05	7.65e-05	2	114047281	114053548	6267
ENSMUSG00000016942	Tmprss6	transmembrane serine protease 6 [Source:MGI Symbol;Acc:MGI:1919003]	-1.74	0.34	-5.11	3.22e-07	2.54e-06	-1.98	0.42	-4.73	2.23e-06	1.03e-05	15	78439667	78468634	28967
ENSMUSG00000106164	9430085M18Rik	RIKEN cDNA 9430085M18 gene [Source:MGI Symbol;Acc:MGI:1924611]	-1.74	0.39	-4.46	8.27e-06	5.11e-05	-3.11	0.56	-5.51	3.49e-08	2e-07	5	101703585	101705850	2265
ENSMUSG00000030278	Cidec	cell death-inducing DFFA-like effector c [Source:MGI Symbol;Acc:MGI:95585]	-1.74	0.41	-4.28	1.88e-05	0.0001085	-1.9	0.53	-3.57	0.0003571	0.001186	6	113424633	113435760	11127
ENSMUSG00000099950	9130227L01Rik	RIKEN cDNA 9130227L01 gene [Source:MGI Symbol;Acc:MGI:2445084]	-1.74	0.42	-4.18	2.9e-05	0.000162	-2.26	0.59	-3.8	0.0001468	0.0005192	1	55931240	55972328	41088
ENSMUSG00000103136	Gm37980	predicted gene, 37980 [Source:MGI Symbol;Acc:MGI:5611208]	-1.74	0.42	-4.17	3.09e-05	0.0001717	-2.24	0.59	-3.78	0.0001548	0.000545	12	89253451	89255361	1910
ENSMUSG00000051111	Sv2c	synaptic vesicle glycoprotein 2c [Source:MGI Symbol;Acc:MGI:1922459]	-1.75	0.22	-8.1	5.32e-16	1.08e-14	-1.37	0.22	-6.26	3.89e-10	2.73e-09	13	95954593	96132577	177984
ENSMUSG00000110260	Gm30504	predicted gene, 30504 [Source:MGI Symbol;Acc:MGI:5589663]	-1.75	0.35	-4.94	7.71e-07	5.73e-06	-1.55	0.42	-3.71	0.0002074	0.0007168	8	45110480	45196541	86061
ENSMUSG00000018459	Slc13a3	solute carrier family 13 (sodium-dependent dicarboxylate transporter), member 3 [Source:MGI Symbol;Acc:MGI:2149635]	-1.75	0.37	-4.7	2.61e-06	1.77e-05	-1.98	0.48	-4.09	4.35e-05	0.0001674	2	165405027	165473230	68203
ENSMUSG00000062007	Hsh2d	hematopoietic SH2 domain containing [Source:MGI Symbol;Acc:MGI:2676364]	-1.75	0.37	-4.7	2.65e-06	1.8e-05	-1.12	0.42	-2.68	0.007274	0.01858	8	72189637	72201527	11890
ENSMUSG00000085434	Gm11725	predicted gene 11725 [Source:MGI Symbol;Acc:MGI:3649385]	-1.75	0.39	-4.54	5.65e-06	3.61e-05	-2.07	0.49	-4.2	2.67e-05	0.0001064	11	117871249	117887416	16167
ENSMUSG00000097525	Platr31	pluripotency associated transcript 31 [Source:MGI Symbol;Acc:MGI:5477339]	-1.75	0.41	-4.26	2.01e-05	0.0001151	-1.95	0.53	-3.65	0.0002577	0.0008763	6	127100296	127110467	10171
ENSMUSG00000034098	Fstl5	follistatin-like 5 [Source:MGI Symbol;Acc:MGI:2442179]	-1.75	0.41	-4.22	2.41e-05	0.0001363	-1.71	0.54	-3.17	0.00155	0.00456	3	76074269	76710019	635750
ENSMUSG00000043631	Ecm2	extracellular matrix protein 2, female organ and adipocyte specific [Source:MGI Symbol;Acc:MGI:3039578]	-1.75	0.42	-4.18	2.89e-05	0.0001614	-1.7	0.56	-3.03	0.002414	0.006843	13	49504809	49532789	27980
ENSMUSG00000070732	Rbm44	RNA binding motif protein 44 [Source:MGI Symbol;Acc:MGI:2685663]	-1.76	0.14	-13.02	9.77e-39	7.4e-37	-2.64	0.17	-15.56	1.44e-54	8.6e-53	1	91145088	91170795	25707
ENSMUSG00000047242	Taf9b	TATA-box binding protein associated factor 9B [Source:MGI Symbol;Acc:MGI:3039562]	-1.76	0.14	-12.22	2.56e-34	1.6e-32	-1.73	0.16	-10.96	5.95e-28	1.4e-26	X	106206882	106221158	14276
ENSMUSG00000047361	Gm973	predicted gene 973 [Source:MGI Symbol;Acc:MGI:2685819]	-1.76	0.21	-8.28	1.21e-16	2.57e-15	-2.46	0.26	-9.32	1.12e-20	1.76e-19	1	59516263	59636417	120154
ENSMUSG00000022388	Ttll8	tubulin tyrosine ligase-like family, member 8 [Source:MGI Symbol;Acc:MGI:1922902]	-1.76	0.37	-4.72	2.38e-06	1.63e-05	-2.17	0.48	-4.53	5.86e-06	2.56e-05	15	88890632	88954418	63786
ENSMUSG00000073027	Dmrtc1b	DMRT-like family C1b [Source:MGI Symbol;Acc:MGI:3639121]	-1.76	0.38	-4.66	3.09e-06	2.06e-05	-1.55	0.45	-3.49	0.0004889	0.001581	X	102707864	102715209	7345
ENSMUSG00000097877	Gm26703	predicted gene, 26703 [Source:MGI Symbol;Acc:MGI:5477197]	-1.76	0.41	-4.25	2.15e-05	0.000123	-1.68	0.52	-3.25	0.001144	0.003446	5	104109216	104119687	10471
ENSMUSG00000094152	Slc6a16	solute carrier family 6, member 16 [Source:MGI Symbol;Acc:MGI:2685930]	-1.77	0.17	-10.26	1.07e-24	3.9e-23	-2.96	0.23	-13	1.15e-38	4.28e-37	7	45241084	45273367	32283
ENSMUSG00000038045	Sult6b1	sulfotransferase family, cytosolic, 6B, member 1 [Source:MGI Symbol;Acc:MGI:1920921]	-1.77	0.19	-9.36	7.97e-21	2.33e-19	-1.2	0.2	-6.06	1.39e-09	9.2e-09	17	78883937	78906992	23055
ENSMUSG00000034127	Tspan8	tetraspanin 8 [Source:MGI Symbol;Acc:MGI:2384918]	-1.77	0.22	-8.17	3.02e-16	6.22e-15	-2.93	0.29	-10.19	2.24e-24	4.41e-23	10	115817283	115849893	32610
ENSMUSG00000025064	Col17a1	collagen, type XVII, alpha 1 [Source:MGI Symbol;Acc:MGI:88450]	-1.77	0.22	-8.17	3.11e-16	6.4e-15	-2.31	0.25	-9.2	3.58e-20	5.47e-19	19	47646343	47692094	45751
ENSMUSG00000018008	Cyth4	cytohesin 4 [Source:MGI Symbol;Acc:MGI:2441702]	-1.77	0.26	-6.88	5.8e-12	8.13e-11	-2.04	0.29	-7.13	9.98e-13	8.84e-12	15	78597046	78622019	24973
ENSMUSG00000030792	Dkkl1	dickkopf-like 1 [Source:MGI Symbol;Acc:MGI:1354963]	-1.77	0.28	-6.27	3.55e-10	4.13e-09	-1.73	0.32	-5.41	6.29e-08	3.51e-07	7	45207518	45212147	4629
ENSMUSG00000031027	Stk33	serine/threonine kinase 33 [Source:MGI Symbol;Acc:MGI:2152419]	-1.77	0.41	-4.27	1.97e-05	0.0001129	-1.75	0.51	-3.4	0.000681	0.002141	7	109279222	109439081	159859
ENSMUSG00000109860	Gm17737	predicted gene, 17737 [Source:MGI Symbol;Acc:MGI:5009814]	-1.77	0.42	-4.22	2.49e-05	0.0001403	-2.66	0.59	-4.47	7.72e-06	3.33e-05	7	11979675	11983912	4237
ENSMUSG00000051527	Usp29	ubiquitin specific peptidase 29 [Source:MGI Symbol;Acc:MGI:1888998]	-1.78	0.16	-11.02	3e-28	1.38e-26	-1.14	0.16	-6.91	4.68e-12	3.93e-11	7	6730577	6967219	236642
ENSMUSG00000024485	Slc4a9	solute carrier family 4, sodium bicarbonate cotransporter, member 9 [Source:MGI Symbol;Acc:MGI:2443384]	-1.78	0.32	-5.49	4.1e-08	3.7e-07	-1.74	0.39	-4.42	1.01e-05	4.27e-05	18	36528156	36541293	13137
ENSMUSG00000006221	Hspb7	heat shock protein family, member 7 (cardiovascular) [Source:MGI Symbol;Acc:MGI:1352494]	-1.78	0.42	-4.28	1.85e-05	0.0001065	-1.48	0.57	-2.58	0.009916	0.02456	4	141420778	141425311	4533
ENSMUSG00000031803	B3gnt3	UDP-GlcNAc:betaGal beta-1,3-N-acetylglucosaminyltransferase 3 [Source:MGI Symbol;Acc:MGI:2152535]	-1.79	0.29	-6.23	4.75e-10	5.46e-09	-1.41	0.31	-4.49	7.04e-06	3.05e-05	8	71690755	71701789	11034
ENSMUSG00000026452	Syt2	synaptotagmin II [Source:MGI Symbol;Acc:MGI:99666]	-1.79	0.35	-5.15	2.66e-07	2.11e-06	-1.68	0.41	-4.13	3.61e-05	0.0001409	1	134646676	134762593	115917
ENSMUSG00000018752	Tnfsfm13	tumor necrosis factor (ligand) superfamily, membrane-bound member 13 [Source:MGI Symbol;Acc:MGI:3845075]	-1.79	0.35	-5.09	3.62e-07	2.83e-06	-2.73	0.47	-5.87	4.48e-09	2.8e-08	11	69682576	69696098	13522
ENSMUSG00000013936	Myl2	myosin, light polypeptide 2, regulatory, cardiac, slow [Source:MGI Symbol;Acc:MGI:97272]	-1.79	0.4	-4.46	8.36e-06	5.16e-05	-1.56	0.5	-3.15	0.001641	0.0048	5	122100950	122113472	12522
ENSMUSG00000103653	Gstp-ps	glutathione S-transferase, pi, pseudogene [Source:MGI Symbol;Acc:MGI:3782108]	-1.79	0.41	-4.4	1.11e-05	6.65e-05	-1.75	0.51	-3.4	0.0006639	0.002091	1	192073819	192074450	631
ENSMUSG00000081133	Rhox11-ps2	reproductive homeobox 11, pseudogene 2 [Source:MGI Symbol;Acc:MGI:3705790]	-1.79	0.42	-4.31	1.63e-05	9.46e-05	-2.39	0.6	-4	6.33e-05	0.0002383	X	37940815	37945602	4787
ENSMUSG00000042529	Kcnj12	potassium inwardly-rectifying channel, subfamily J, member 12 [Source:MGI Symbol;Acc:MGI:108495]	-1.8	0.18	-10.26	1.09e-24	3.98e-23	-2.04	0.2	-10.41	2.29e-25	4.75e-24	11	61022563	61071131	48568
ENSMUSG00000047898	Ccr4	chemokine (C-C motif) receptor 4 [Source:MGI Symbol;Acc:MGI:107824]	-1.8	0.3	-5.95	2.76e-09	2.92e-08	-1.72	0.36	-4.8	1.62e-06	7.63e-06	9	114490315	114504916	14601
ENSMUSG00000020890	Gucy2e	guanylate cyclase 2e [Source:MGI Symbol;Acc:MGI:105123]	-1.8	0.34	-5.35	8.69e-08	7.44e-07	-1.97	0.4	-4.91	8.93e-07	4.34e-06	11	69218116	69237036	18920
ENSMUSG00000087113	Gm11714	predicted gene 11714 [Source:MGI Symbol;Acc:MGI:3649214]	-1.8	0.39	-4.59	4.44e-06	2.9e-05	-2.92	0.55	-5.27	1.36e-07	7.29e-07	11	107428275	107435686	7411
ENSMUSG00000034456	Uroc1	urocanase domain containing 1 [Source:MGI Symbol;Acc:MGI:2385332]	-1.8	0.42	-4.33	1.48e-05	8.71e-05	-2.41	0.6	-4.03	5.59e-05	0.000212	6	90333283	90364551	31268
ENSMUSG00000110944	Gm19174	predicted gene, 19174 [Source:MGI Symbol;Acc:MGI:5011359]	-1.8	0.42	-4.32	1.54e-05	9.03e-05	-2.41	0.6	-4.02	5.79e-05	0.0002192	9	18400541	18402855	2314
ENSMUSG00000031576	Kcnu1	potassium channel, subfamily U, member 1 [Source:MGI Symbol;Acc:MGI:1202300]	-1.81	0.31	-5.83	5.67e-09	5.72e-08	-2.48	0.39	-6.36	1.97e-10	1.42e-09	8	25849622	25937939	88317
ENSMUSG00000037833	Sh2d4b	SH2 domain containing 4B [Source:MGI Symbol;Acc:MGI:1925182]	-1.81	0.32	-5.63	1.78e-08	1.68e-07	-1.88	0.39	-4.88	1.08e-06	5.16e-06	14	40813788	40893266	79478
ENSMUSG00000027875	Hmgcs2	3-hydroxy-3-methylglutaryl-Coenzyme A synthase 2 [Source:MGI Symbol;Acc:MGI:101939]	-1.81	0.4	-4.46	8.06e-06	4.99e-05	-1.4	0.48	-2.89	0.003863	0.01053	3	98280434	98310738	30304
ENSMUSG00000053765	Oas1f	2'-5' oligoadenylate synthetase 1F [Source:MGI Symbol;Acc:MGI:2180855]	-1.81	0.42	-4.32	1.57e-05	9.19e-05	-1.54	0.58	-2.65	0.007935	0.0201	5	120847366	120857986	10620
ENSMUSG00000037224	Zfyve28	zinc finger, FYVE domain containing 28 [Source:MGI Symbol;Acc:MGI:2684992]	-1.82	0.11	-15.8	3e-56	4.41e-54	-3.12	0.14	-21.87	4.5e-106	1.04e-103	5	34194892	34288449	93557
ENSMUSG00000050671	Ism2	isthmin 2 [Source:MGI Symbol;Acc:MGI:2685110]	-1.82	0.21	-8.5	1.95e-17	4.34e-16	-1.46	0.21	-6.92	4.43e-12	3.72e-11	12	87278637	87299705	21068
ENSMUSG00000047842	Diras2	DIRAS family, GTP-binding RAS-like 2 [Source:MGI Symbol;Acc:MGI:1915453]	-1.82	0.33	-5.48	4.27e-08	3.84e-07	-1.17	0.35	-3.32	0.0008894	0.002739	13	52504374	52530836	26462
ENSMUSG00000026354	Lct	lactase [Source:MGI Symbol;Acc:MGI:104576]	-1.82	0.4	-4.53	5.89e-06	3.75e-05	-1.37	0.48	-2.82	0.004754	0.01269	1	128284755	128328318	43563
ENSMUSG00000074625	Arhgap40	Rho GTPase activating protein 40 [Source:MGI Symbol;Acc:MGI:3649852]	-1.82	0.4	-4.52	6.09e-06	3.87e-05	-2.13	0.5	-4.23	2.37e-05	9.5e-05	2	158512795	158550762	37967
ENSMUSG00000104598	Gm30214	predicted gene, 30214 [Source:MGI Symbol;Acc:MGI:5589373]	-1.82	0.41	-4.47	7.78e-06	4.84e-05	-2.67	0.54	-4.94	8.01e-07	3.93e-06	14	53032416	53039466	7050
ENSMUSG00000043740	B430306N03Rik	RIKEN cDNA B430306N03 gene [Source:MGI Symbol;Acc:MGI:2443478]	-1.82	0.42	-4.35	1.35e-05	8e-05	-2.66	0.57	-4.66	3.21e-06	1.45e-05	17	48316140	48327024	10884
ENSMUSG00000074863	Platr25	pluripotency associated transcript 25 [Source:MGI Symbol;Acc:MGI:3645613]	-1.83	0.14	-12.75	3.04e-37	2.14e-35	-1.72	0.15	-11.29	1.51e-29	3.85e-28	13	62699405	62726689	27284
ENSMUSG00000040498	Igsf23	immunoglobulin superfamily, member 23 [Source:MGI Symbol;Acc:MGI:1917330]	-1.83	0.17	-10.89	1.23e-27	5.36e-26	-3.01	0.21	-14.19	9.97e-46	4.6e-44	7	19937304	19950756	13452
ENSMUSG00000056738	A730036I17Rik	RIKEN cDNA A730036I17 gene [Source:MGI Symbol;Acc:MGI:3041182]	-1.83	0.34	-5.43	5.74e-08	5.05e-07	-2.14	0.4	-5.37	7.83e-08	4.31e-07	2	129218968	129235604	16636
ENSMUSG00000080990	Olfr118	olfactory receptor 118 [Source:MGI Symbol;Acc:MGI:2177501]	-1.83	0.41	-4.45	8.57e-06	5.28e-05	-2.59	0.56	-4.63	3.65e-06	1.64e-05	17	37666987	37673476	6489
ENSMUSG00000102311	Gm5543	predicted gene 5543 [Source:MGI Symbol;Acc:MGI:3645007]	-1.83	0.42	-4.39	1.11e-05	6.69e-05	-2.22	0.59	-3.73	0.0001882	0.0006553	3	94157630	94158721	1091
ENSMUSG00000097736	9530059O14Rik	RIKEN cDNA 9530059O14 gene [Source:MGI Symbol;Acc:MGI:2442421]	-1.83	0.42	-4.37	1.23e-05	7.34e-05	-1.93	0.57	-3.39	0.0006943	0.002181	9	122572498	122679596	107098
ENSMUSG00000050592	Fam78a	family with sequence similarity 78, member A [Source:MGI Symbol;Acc:MGI:2443569]	-1.84	0.13	-13.99	1.7e-44	1.66e-42	-2.64	0.16	-16.6	7.03e-62	5.33e-60	2	32050054	32084857	34803
ENSMUSG00000042401	Crtac1	cartilage acidic protein 1 [Source:MGI Symbol;Acc:MGI:1920082]	-1.84	0.17	-11	3.96e-28	1.81e-26	-3.58	0.22	-16.32	7.29e-60	5.18e-58	19	42283036	42431783	148747
ENSMUSG00000027401	Tgm3	transglutaminase 3, E polypeptide [Source:MGI Symbol;Acc:MGI:98732]	-1.84	0.2	-9.17	4.6e-20	1.27e-18	-1.63	0.22	-7.6	2.9e-14	2.89e-13	2	130012348	130050399	38051
ENSMUSG00000036598	Ccdc113	coiled-coil domain containing 113 [Source:MGI Symbol;Acc:MGI:3606076]	-1.84	0.27	-6.91	4.75e-12	6.72e-11	-2.07	0.33	-6.18	6.23e-10	4.27e-09	8	95534084	95558890	24806
ENSMUSG00000034224	Slc38a8	solute carrier family 38, member 8 [Source:MGI Symbol;Acc:MGI:2685433]	-1.84	0.34	-5.5	3.82e-08	3.46e-07	-2.8	0.42	-6.63	3.3e-11	2.56e-10	8	119479601	119501698	22097
ENSMUSG00000068240	Gm11808	predicted gene 11808 [Source:MGI Symbol;Acc:MGI:3649356]	-1.84	0.4	-4.62	3.8e-06	2.5e-05	-1.22	0.47	-2.61	0.009137	0.02283	4	3973091	3973595	504
ENSMUSG00000031362	Xlr4c	X-linked lymphocyte-regulated 4C [Source:MGI Symbol;Acc:MGI:3574099]	-1.84	0.42	-4.43	9.22e-06	5.65e-05	-1.91	0.53	-3.57	0.0003619	0.001201	X	73233687	73243130	9443
ENSMUSG00000085345	Gm16064	predicted gene 16064 [Source:MGI Symbol;Acc:MGI:3801956]	-1.84	0.42	-4.42	9.98e-06	6.05e-05	-2.27	0.59	-3.81	0.0001371	0.0004879	5	119646133	119659262	13129
ENSMUSG00000037813	D630003M21Rik	RIKEN cDNA D630003M21 gene [Source:MGI Symbol;Acc:MGI:3606579]	-1.85	0.24	-7.79	6.44e-15	1.2e-13	-1.4	0.24	-5.8	6.73e-09	4.15e-08	2	158182532	158229222	46690
ENSMUSG00000055003	Lrtm2	leucine-rich repeats and transmembrane domains 2 [Source:MGI Symbol;Acc:MGI:2141485]	-1.85	0.24	-7.66	1.79e-14	3.23e-13	-2.16	0.28	-7.69	1.49e-14	1.51e-13	6	119315132	119330766	15634
ENSMUSG00000048038	Ccdc187	coiled-coil domain containing 187 [Source:MGI Symbol;Acc:MGI:3045295]	-1.85	0.27	-6.81	9.62e-12	1.33e-10	-2.53	0.35	-7.22	5.12e-13	4.64e-12	2	26243468	26294557	51089
ENSMUSG00000089775	Gm16270	predicted gene 16270 [Source:MGI Symbol;Acc:MGI:3841260]	-1.85	0.39	-4.7	2.66e-06	1.8e-05	-2.36	0.51	-4.65	3.27e-06	1.48e-05	10	86909478	86912716	3238
ENSMUSG00000006216	Clcnkb	chloride channel, voltage-sensitive Kb [Source:MGI Symbol;Acc:MGI:1930643]	-1.86	0.23	-8.15	3.66e-16	7.52e-15	-2.97	0.28	-10.55	4.88e-26	1.06e-24	4	141404352	141416014	11662
ENSMUSG00000087382	Ctcflos	CCCTC-binding factor (zinc finger protein)-like, opposite strand [Source:MGI Symbol;Acc:MGI:1921411]	-1.86	0.39	-4.72	2.41e-06	1.65e-05	-1.98	0.51	-3.89	0.0001002	0.0003649	2	173110817	173133204	22387
ENSMUSG00000022144	Gdnf	glial cell line derived neurotrophic factor [Source:MGI Symbol;Acc:MGI:107430]	-1.86	0.42	-4.48	7.43e-06	4.64e-05	-1.42	0.52	-2.75	0.006039	0.01572	15	7811010	7837575	26565
ENSMUSG00000106738	Gm5	predicted gene 5 [Source:MGI Symbol;Acc:MGI:2684851]	-1.86	0.42	-4.45	8.77e-06	5.39e-05	-2.69	0.59	-4.54	5.64e-06	2.48e-05	5	150499746	150502304	2558
ENSMUSG00000092974	Gm25072	predicted gene, 25072 [Source:MGI Symbol;Acc:MGI:5454849]	-1.86	0.42	-4.44	8.84e-06	5.43e-05	-2.2	0.57	-3.87	0.0001102	0.0003985	15	79094822	79095057	235
ENSMUSG00000031825	Crispld2	cysteine-rich secretory protein LCCL domain containing 2 [Source:MGI Symbol;Acc:MGI:1926142]	-1.87	0.2	-9.54	1.47e-21	4.5e-20	-1.72	0.22	-7.85	4.01e-15	4.26e-14	8	119992437	120052793	60356
ENSMUSG00000022455	Wbp2nl	WBP2 N-terminal like [Source:MGI Symbol;Acc:MGI:1921966]	-1.87	0.21	-8.78	1.67e-18	4.06e-17	-2.45	0.26	-9.49	2.34e-21	3.85e-20	15	82298983	82314558	15575
ENSMUSG00000056222	Spock1	sparc/osteonectin, cwcv and kazal-like domains proteoglycan 1 [Source:MGI Symbol;Acc:MGI:105371]	-1.87	0.32	-5.76	8.54e-09	8.43e-08	-1.7	0.37	-4.58	4.7e-06	2.08e-05	13	57421194	57908314	487120
ENSMUSG00000020798	Spns3	spinster homolog 3 [Source:MGI Symbol;Acc:MGI:1924827]	-1.87	0.34	-5.43	5.64e-08	4.98e-07	-1.76	0.39	-4.49	6.98e-06	3.03e-05	11	72494918	72550506	55588
ENSMUSG00000051860	Samd7	sterile alpha motif domain containing 7 [Source:MGI Symbol;Acc:MGI:1923203]	-1.87	0.41	-4.52	6.24e-06	3.96e-05	-1.96	0.54	-3.66	0.0002496	0.0008509	3	30746292	30767174	20882
ENSMUSG00000001029	Icam2	intercellular adhesion molecule 2 [Source:MGI Symbol;Acc:MGI:96394]	-1.87	0.42	-4.46	8.2e-06	5.07e-05	-1.75	0.57	-3.09	0.001992	0.005743	11	106377655	106388075	10420
ENSMUSG00000070526	Peg12	paternally expressed 12 [Source:MGI Symbol;Acc:MGI:1351637]	-1.88	0.21	-8.77	1.74e-18	4.23e-17	-1.24	0.21	-5.79	6.95e-09	4.27e-08	7	62461870	62464510	2640
ENSMUSG00000057182	Scn3a	sodium channel, voltage-gated, type III, alpha [Source:MGI Symbol;Acc:MGI:98249]	-1.88	0.22	-8.39	5.01e-17	1.08e-15	-1.83	0.24	-7.46	8.43e-14	8.11e-13	2	65457117	65567627	110510
ENSMUSG00000053522	Lgals7	lectin, galactose binding, soluble 7 [Source:MGI Symbol;Acc:MGI:1316742]	-1.88	0.37	-5.03	4.83e-07	3.69e-06	-1.54	0.43	-3.58	0.0003463	0.001152	7	28863852	28866284	2432
ENSMUSG00000099413	Gm17767	predicted gene, 17767 [Source:MGI Symbol;Acc:MGI:5009931]	-1.88	0.39	-4.8	1.61e-06	1.13e-05	-2.32	0.52	-4.48	7.62e-06	3.28e-05	1	51507085	51596718	89633
ENSMUSG00000030732	Chrdl2	chordin-like 2 [Source:MGI Symbol;Acc:MGI:1916371]	-1.88	0.42	-4.5	6.83e-06	4.3e-05	-1.37	0.53	-2.56	0.01044	0.02572	7	100006171	100034728	28557
ENSMUSG00000032591	Mst1	macrophage stimulating 1 (hepatocyte growth factor-like) [Source:MGI Symbol;Acc:MGI:96080]	-1.89	0.29	-6.49	8.86e-11	1.1e-09	-1.01	0.32	-3.14	0.001667	0.004871	9	108080435	108085003	4568
ENSMUSG00000101959	Ldhal6b	lactate dehydrogenase A-like 6B [Source:MGI Symbol;Acc:MGI:2146830]	-1.89	0.31	-6.13	8.81e-10	9.84e-09	-1.87	0.37	-5.09	3.61e-07	1.85e-06	17	5417322	5418767	1445
ENSMUSG00000000982	Ccl3	chemokine (C-C motif) ligand 3 [Source:MGI Symbol;Acc:MGI:98260]	-1.89	0.42	-4.54	5.67e-06	3.62e-05	-2.59	0.58	-4.49	7.09e-06	3.07e-05	11	83647843	83649355	1512
ENSMUSG00000027296	Itpka	inositol 1,4,5-trisphosphate 3-kinase A [Source:MGI Symbol;Acc:MGI:1333822]	-1.9	0.13	-14.85	7.08e-50	8.52e-48	-3.23	0.17	-19.53	5.99e-85	8.4e-83	2	119742336	119751263	8927
ENSMUSG00000060180	Myh13	myosin, heavy polypeptide 13, skeletal muscle [Source:MGI Symbol;Acc:MGI:1339967]	-1.9	0.15	-12.64	1.29e-36	8.73e-35	-1.78	0.16	-11.26	2.16e-29	5.42e-28	11	67321657	67371586	49929
ENSMUSG00000027525	Phactr3	phosphatase and actin regulator 3 [Source:MGI Symbol;Acc:MGI:1921439]	-1.9	0.23	-8.28	1.24e-16	2.63e-15	-1.82	0.27	-6.86	6.68e-12	5.52e-11	2	178118974	178338492	219518
ENSMUSG00000085035	Gm12031	predicted gene 12031 [Source:MGI Symbol;Acc:MGI:3651406]	-1.9	0.34	-5.51	3.63e-08	3.3e-07	-2	0.39	-5.08	3.84e-07	1.96e-06	11	20145566	20146344	778
ENSMUSG00000091497	Gm44	predicted gene 44 [Source:MGI Symbol;Acc:MGI:2684890]	-1.9	0.38	-5	5.79e-07	4.38e-06	-1.53	0.44	-3.48	0.0004977	0.001606	X	90892141	90893134	993
ENSMUSG00000083556	Gm9043	predicted gene 9043 [Source:MGI Symbol;Acc:MGI:3647147]	-1.9	0.42	-4.57	4.89e-06	3.16e-05	-2.55	0.6	-4.27	1.99e-05	8.03e-05	X	95629831	95630366	535
ENSMUSG00000086249	Gm12724	predicted gene 12724 [Source:MGI Symbol;Acc:MGI:3649755]	-1.9	0.42	-4.57	4.93e-06	3.19e-05	-2.97	0.59	-5.07	4e-07	2.04e-06	4	106241215	106290026	48811
ENSMUSG00000028492	Saxo1	stabilizer of axonemal microtubules 1 [Source:MGI Symbol;Acc:MGI:1923061]	-1.9	0.42	-4.57	4.98e-06	3.22e-05	-1.99	0.55	-3.6	0.0003229	0.001079	4	86444640	86558328	113688
ENSMUSG00000108127	Gm12845	predicted gene 12845 [Source:MGI Symbol;Acc:MGI:3651666]	-1.9	0.42	-4.56	5.16e-06	3.32e-05	-1.57	0.57	-2.74	0.006091	0.01584	4	117724411	117726872	2461
ENSMUSG00000079606	Gm595	predicted gene 595 [Source:MGI Symbol;Acc:MGI:2685441]	-1.9	0.42	-4.55	5.28e-06	3.39e-05	-2.51	0.56	-4.52	6.28e-06	2.74e-05	X	48841465	48877713	36248
ENSMUSG00000084123	Gm13106	predicted gene 13106 [Source:MGI Symbol;Acc:MGI:3651761]	-1.9	0.42	-4.55	5.33e-06	3.42e-05	-2.5	0.6	-4.19	2.74e-05	0.0001088	4	143928533	143930736	2203
ENSMUSG00000035395	Pet2	plasmacytoma expressed transcript 2 [Source:MGI Symbol;Acc:MGI:101758]	-1.9	0.42	-4.54	5.76e-06	3.67e-05	-1.79	0.57	-3.15	0.001605	0.004706	X	89403847	89409689	5842
ENSMUSG00000097328	Tnfsf12	tumor necrosis factor (ligand) superfamily, member 12 [Source:MGI Symbol;Acc:MGI:1196259]	-1.91	0.2	-9.79	1.19e-22	3.89e-21	-2.43	0.26	-9.21	3.16e-20	4.86e-19	11	69686249	69695849	9600
ENSMUSG00000030302	Atp2b2	ATPase, Ca++ transporting, plasma membrane 2 [Source:MGI Symbol;Acc:MGI:105368]	-1.91	0.32	-5.96	2.6e-09	2.76e-08	-3.29	0.38	-8.56	1.09e-17	1.4e-16	6	113743830	114042613	298783
ENSMUSG00000100550	2310039L15Rik	RIKEN cDNA 2310039L15 gene [Source:MGI Symbol;Acc:MGI:1916879]	-1.91	0.33	-5.82	5.85e-09	5.89e-08	-1.02	0.33	-3.07	0.002152	0.006165	10	95336275	95363216	26941
ENSMUSG00000025405	Inhbc	inhibin beta-C [Source:MGI Symbol;Acc:MGI:105932]	-1.91	0.33	-5.74	9.37e-09	9.21e-08	-3.36	0.48	-6.95	3.55e-12	3e-11	10	127356327	127370544	14217
ENSMUSG00000093420	Obox4-ps33	oocyte specific homeobox 4, pseudogene 33 [Source:MGI Symbol;Acc:MGI:3782197]	-1.91	0.42	-4.58	4.75e-06	3.08e-05	-2.85	0.59	-4.83	1.35e-06	6.41e-06	7	15691649	15693360	1711
ENSMUSG00000067299	Crygd	crystallin, gamma D [Source:MGI Symbol;Acc:MGI:88524]	-1.91	0.42	-4.57	4.94e-06	3.19e-05	-1.93	0.57	-3.4	0.0006831	0.002147	1	65061871	65063452	1581
ENSMUSG00000037035	Inhbb	inhibin beta-B [Source:MGI Symbol;Acc:MGI:96571]	-1.92	0.12	-16.32	7.22e-60	1.25e-57	-3.95	0.17	-22.75	1.58e-114	4.34e-112	1	119415464	119422248	6784
ENSMUSG00000032807	Alox12b	arachidonate 12-lipoxygenase, 12R type [Source:MGI Symbol;Acc:MGI:1274782]	-1.92	0.34	-5.68	1.38e-08	1.33e-07	-1.3	0.37	-3.55	0.00038	0.001254	11	69156988	69169792	12804
ENSMUSG00000108207	1810059H22Rik	RIKEN cDNA 1810059H22 gene [Source:MGI Symbol;Acc:MGI:1917070]	-1.92	0.35	-5.53	3.22e-08	2.94e-07	-1.91	0.41	-4.71	2.51e-06	1.15e-05	5	148953747	148970122	16375
ENSMUSG00000029656	C8b	complement component 8, beta polypeptide [Source:MGI Symbol;Acc:MGI:88236]	-1.92	0.35	-5.47	4.38e-08	3.93e-07	-3.16	0.48	-6.56	5.38e-11	4.1e-10	4	104766316	104804548	38232
ENSMUSG00000021414	Fam217a	family with sequence similarity 217, member A [Source:MGI Symbol;Acc:MGI:1919114]	-1.92	0.38	-5.1	3.37e-07	2.65e-06	-2.93	0.53	-5.58	2.45e-08	1.43e-07	13	34909963	34919992	10029
ENSMUSG00000024471	Myot	myotilin [Source:MGI Symbol;Acc:MGI:1889800]	-1.92	0.41	-4.65	3.29e-06	2.19e-05	-2.52	0.56	-4.52	6.16e-06	2.69e-05	18	44334073	44355724	21651
ENSMUSG00000058755	Osm	oncostatin M [Source:MGI Symbol;Acc:MGI:104749]	-1.93	0.33	-5.85	5.03e-09	5.12e-08	-1.96	0.37	-5.31	1.1e-07	5.94e-07	11	4236419	4241026	4607
ENSMUSG00000079479	Gm9112	predicted gene 9112 [Source:MGI Symbol;Acc:MGI:3645559]	-1.93	0.35	-5.55	2.9e-08	2.66e-07	-2.14	0.44	-4.92	8.75e-07	4.26e-06	X	102706889	102707635	746
ENSMUSG00000058905	Gm10051	predicted pseudogene 10051 [Source:MGI Symbol;Acc:MGI:3641791]	-1.93	0.37	-5.25	1.54e-07	1.27e-06	-1	0.39	-2.54	0.01112	0.02724	5	133475122	133475536	414
ENSMUSG00000025329	Padi1	peptidyl arginine deiminase, type I [Source:MGI Symbol;Acc:MGI:1338893]	-1.93	0.4	-4.81	1.49e-06	1.05e-05	-2.34	0.52	-4.52	6.25e-06	2.73e-05	4	140812982	140845778	32796
ENSMUSG00000023982	Guca1a	guanylate cyclase activator 1a (retina) [Source:MGI Symbol;Acc:MGI:102770]	-1.94	0.18	-10.65	1.65e-26	6.69e-25	-1.78	0.21	-8.59	8.34e-18	1.08e-16	17	47394559	47400584	6025
ENSMUSG00000081249	Gm11517	predicted gene 11517 [Source:MGI Symbol;Acc:MGI:3650064]	-1.94	0.41	-4.76	1.89e-06	1.32e-05	-2.19	0.52	-4.19	2.74e-05	0.0001089	11	96795438	96795825	387
ENSMUSG00000032257	Ankk1	ankyrin repeat and kinase domain containing 1 [Source:MGI Symbol;Acc:MGI:3045301]	-1.94	0.41	-4.76	1.9e-06	1.32e-05	-1.86	0.51	-3.64	0.0002721	0.0009216	9	49415193	49427021	11828
ENSMUSG00000020481	Ankrd36	ankyrin repeat domain 36 [Source:MGI Symbol;Acc:MGI:1923639]	-1.94	0.42	-4.68	2.84e-06	1.91e-05	-1.94	0.54	-3.58	0.0003435	0.001144	11	5569683	5689337	119654
ENSMUSG00000073177	Gm773	predicted gene 773 [Source:MGI Symbol;Acc:MGI:2685619]	-1.94	0.42	-4.66	3.21e-06	2.14e-05	-2.57	0.6	-4.32	1.55e-05	6.39e-05	X	56189826	56212881	23055
ENSMUSG00000051827	Rhox2a	reproductive homeobox 2A [Source:MGI Symbol;Acc:MGI:1922449]	-1.94	0.42	-4.63	3.66e-06	2.42e-05	-2.51	0.58	-4.3	1.73e-05	7.05e-05	X	37244975	37249686	4711
ENSMUSG00000096966	Gm18336	predicted gene, 18336 [Source:MGI Symbol;Acc:MGI:5010521]	-1.95	0.13	-14.72	4.8e-49	5.51e-47	-3.88	0.19	-20.94	2.55e-97	4.82e-95	X	73396438	73398736	2298
ENSMUSG00000097248	Gm2694	predicted gene 2694 [Source:MGI Symbol;Acc:MGI:3780864]	-1.95	0.16	-11.82	2.93e-32	1.64e-30	-2.52	0.22	-11.37	5.72e-30	1.47e-28	8	87460468	87525554	65086
ENSMUSG00000097848	Gm807	predicted gene 807 [Source:MGI Symbol;Acc:MGI:2685653]	-1.95	0.22	-8.83	1.03e-18	2.56e-17	-1.81	0.23	-7.78	7.04e-15	7.33e-14	13	99100705	99107580	6875
ENSMUSG00000041592	Sdk2	sidekick cell adhesion molecule 2 [Source:MGI Symbol;Acc:MGI:2443847]	-1.95	0.24	-8.24	1.71e-16	3.58e-15	-1.73	0.25	-6.95	3.6e-12	3.04e-11	11	113776373	114067046	290673
ENSMUSG00000034387	Ssu2	ssu-2 homolog (C. elegans) [Source:MGI Symbol;Acc:MGI:2443733]	-1.95	0.36	-5.41	6.29e-08	5.52e-07	-1.67	0.41	-4.04	5.34e-05	0.0002032	6	112359323	112388023	28700
ENSMUSG00000047911	Npm2	nucleophosmin/nucleoplasmin 2 [Source:MGI Symbol;Acc:MGI:1890811]	-1.95	0.38	-5.18	2.21e-07	1.78e-06	-2	0.45	-4.5	6.8e-06	2.96e-05	14	70647301	70653084	5783
ENSMUSG00000028109	Hormad1	HORMA domain containing 1 [Source:MGI Symbol;Acc:MGI:1915231]	-1.96	0.11	-17.25	1.21e-66	2.45e-64	-3.82	0.15	-25.78	1.56e-146	7.71e-144	3	95559676	95587671	27995
ENSMUSG00000021130	Galnt16	polypeptide N-acetylgalactosaminyltransferase 16 [Source:MGI Symbol;Acc:MGI:1917754]	-1.96	0.24	-8.21	2.13e-16	4.45e-15	-1.87	0.26	-7.13	1.02e-12	9e-12	12	80518989	80603896	84907
ENSMUSG00000032327	Stra6	stimulated by retinoic acid gene 6 [Source:MGI Symbol;Acc:MGI:107742]	-1.96	0.24	-8.11	5.24e-16	1.07e-14	-1.65	0.26	-6.37	1.86e-10	1.35e-09	9	58063787	58153996	90209
ENSMUSG00000031750	Il34	interleukin 34 [Source:MGI Symbol;Acc:MGI:1923777]	-1.96	0.29	-6.88	6.04e-12	8.46e-11	-1.49	0.3	-5.02	5.28e-07	2.65e-06	8	110741828	110805924	64096
ENSMUSG00000107167	Gm34653	predicted gene, 34653 [Source:MGI Symbol;Acc:MGI:5593812]	-1.96	0.42	-4.69	2.7e-06	1.83e-05	-2.19	0.57	-3.83	0.0001301	0.0004651	2	34837178	34839297	2119
ENSMUSG00000098097	6530403H02Rik	RIKEN cDNA 6530403H02 gene [Source:MGI Symbol;Acc:MGI:2444638]	-1.96	0.42	-4.67	2.98e-06	2e-05	-2.17	0.57	-3.8	0.0001459	0.0005163	3	120604108	120886733	282625
ENSMUSG00000034145	Tmem63c	transmembrane protein 63c [Source:MGI Symbol;Acc:MGI:2444386]	-1.97	0.23	-8.49	1.98e-17	4.39e-16	-2.07	0.25	-8.16	3.27e-16	3.8e-15	12	87021339	87090043	68704
ENSMUSG00000036872	Abcc12	ATP-binding cassette, sub-family C (CFTR/MRP), member 12 [Source:MGI Symbol;Acc:MGI:2441679]	-1.97	0.4	-4.94	7.9e-07	5.86e-06	-1.61	0.48	-3.36	0.0007844	0.002443	8	86482259	86580686	98427
ENSMUSG00000089716	Gm6264	predicted gene 6264 [Source:MGI Symbol;Acc:MGI:3779580]	-1.97	0.42	-4.73	2.27e-06	1.56e-05	-2.62	0.6	-4.4	1.07e-05	4.5e-05	1	85159763	85194260	34497
ENSMUSG00000072479	Xlr5b	X-linked lymphocyte-regulated 5B [Source:MGI Symbol;Acc:MGI:3574109]	-1.97	0.42	-4.7	2.56e-06	1.74e-05	-2.58	0.6	-4.34	1.44e-05	5.98e-05	X	73148795	73158872	10077
ENSMUSG00000041757	Plekha6	pleckstrin homology domain containing, family A member 6 [Source:MGI Symbol;Acc:MGI:2388662]	-1.99	0.15	-13.42	4.34e-41	3.71e-39	-1.45	0.15	-9.99	1.69e-23	3.18e-22	1	133164209	133303435	139226
ENSMUSG00000022548	Apod	apolipoprotein D [Source:MGI Symbol;Acc:MGI:88056]	-1.99	0.16	-12.36	4.08e-35	2.68e-33	-2.05	0.17	-11.79	4.47e-32	1.28e-30	16	31296191	31314808	18617
ENSMUSG00000097134	1110002J07Rik	RIKEN cDNA 1110002J07 gene [Source:MGI Symbol;Acc:MGI:1915738]	-1.99	0.21	-9.33	1.03e-20	2.98e-19	-1.35	0.26	-5.13	2.85e-07	1.48e-06	10	66912488	66920258	7770
ENSMUSG00000089669	Tnfsf13	tumor necrosis factor (ligand) superfamily, member 13 [Source:MGI Symbol;Acc:MGI:1916833]	-1.99	0.32	-6.15	7.94e-10	8.92e-09	-2.67	0.36	-7.43	1.07e-13	1.02e-12	11	69682845	69685784	2939
ENSMUSG00000032691	Nlrp3	NLR family, pyrin domain containing 3 [Source:MGI Symbol;Acc:MGI:2653833]	-1.99	0.36	-5.57	2.55e-08	2.36e-07	-2.85	0.45	-6.28	3.32e-10	2.35e-09	11	59541567	59566956	25389
ENSMUSG00000050439	Enthd1	ENTH domain containing 1 [Source:MGI Symbol;Acc:MGI:2686088]	-1.99	0.42	-4.78	1.76e-06	1.23e-05	-2.93	0.59	-4.99	5.92e-07	2.95e-06	15	80452239	80560470	108231
ENSMUSG00000027229	Terb2	telomere repeat binding bouquet formation protein 2 [Source:MGI Symbol;Acc:MGI:1921651]	-2	0.2	-10.05	9.57e-24	3.34e-22	-2.09	0.22	-9.43	4.18e-21	6.79e-20	2	122186271	122206397	20126
ENSMUSG00000033987	Dnah17	dynein, axonemal, heavy chain 17 [Source:MGI Symbol;Acc:MGI:1917176]	-2	0.25	-8.08	6.69e-16	1.35e-14	-3.04	0.36	-8.45	3.03e-17	3.78e-16	11	118021722	118130634	108912
ENSMUSG00000041731	Pgm5	phosphoglucomutase 5 [Source:MGI Symbol;Acc:MGI:1925668]	-2	0.3	-6.71	1.99e-11	2.66e-10	-2.66	0.37	-7.15	8.59e-13	7.66e-12	19	24683015	24861855	178840
ENSMUSG00000039013	Siglecf	sialic acid binding Ig-like lectin F [Source:MGI Symbol;Acc:MGI:2681107]	-2	0.31	-6.54	6.27e-11	7.97e-10	-1.06	0.32	-3.28	0.001023	0.003113	7	43351340	43359531	8191
ENSMUSG00000043319	Cox8c	cytochrome c oxidase subunit VIIIc [Source:MGI Symbol;Acc:MGI:1922733]	-2	0.39	-5.11	3.19e-07	2.51e-06	-3.55	0.57	-6.25	4.05e-10	2.83e-09	12	102899305	102900534	1229
ENSMUSG00000018776	Slc35g3	solute carrier family 35, member G3 [Source:MGI Symbol;Acc:MGI:1927128]	-2	0.41	-4.93	8.2e-07	6.06e-06	-2.78	0.56	-4.93	8.11e-07	3.97e-06	11	69759889	69761968	2079
ENSMUSG00000085634	Gm15290	predicted gene 15290 [Source:MGI Symbol;Acc:MGI:3705144]	-2	0.41	-4.9	9.51e-07	6.97e-06	-3.08	0.57	-5.44	5.33e-08	2.99e-07	13	111522435	111549911	27476
ENSMUSG00000040536	Necab1	N-terminal EF-hand calcium binding protein 1 [Source:MGI Symbol;Acc:MGI:1916602]	-2.01	0.18	-11.11	1.12e-28	5.21e-27	-2.64	0.23	-11.56	6.32e-31	1.7e-29	4	14952244	15149794	197550
ENSMUSG00000038770	Kpna7	karyopherin alpha 7 (importin alpha 8) [Source:MGI Symbol;Acc:MGI:2141165]	-2.01	0.42	-4.85	1.26e-06	9.05e-06	-2.85	0.58	-4.96	7.13e-07	3.51e-06	5	144983518	145084030	100512
ENSMUSG00000078510	Gm13101	predicted gene 13101 [Source:MGI Symbol;Acc:MGI:3650204]	-2.01	0.42	-4.81	1.52e-06	1.08e-05	-2.79	0.58	-4.84	1.32e-06	6.28e-06	4	143964517	143966950	2433
ENSMUSG00000104338	Gm9131	predicted gene 9131 [Source:MGI Symbol;Acc:MGI:3648392]	-2.01	0.42	-4.81	1.54e-06	1.09e-05	-2.62	0.59	-4.41	1.03e-05	4.38e-05	3	94119978	94121067	1089
ENSMUSG00000059303	Olfr836	olfactory receptor 836 [Source:MGI Symbol;Acc:MGI:3030670]	-2.01	0.42	-4.79	1.68e-06	1.18e-05	-2.1	0.57	-3.69	0.0002221	0.0007634	9	19120381	19125938	5557
ENSMUSG00000025330	Padi4	peptidyl arginine deiminase, type IV [Source:MGI Symbol;Acc:MGI:1338898]	-2.02	0.22	-9.36	7.82e-21	2.29e-19	-2.26	0.23	-10.02	1.23e-23	2.33e-22	4	140745864	140774236	28372
ENSMUSG00000033578	Tmem35a	transmembrane protein 35A [Source:MGI Symbol;Acc:MGI:1914814]	-2.02	0.26	-7.83	5.02e-15	9.49e-14	-1.28	0.26	-4.98	6.38e-07	3.17e-06	X	134295224	134305969	10745
ENSMUSG00000044177	Wfikkn2	WAP, follistatin/kazal, immunoglobulin, kunitz and netrin domain containing 2 [Source:MGI Symbol;Acc:MGI:2669209]	-2.02	0.37	-5.46	4.77e-08	4.25e-07	-1.73	0.42	-4.14	3.48e-05	0.0001361	11	94235955	94246005	10050
ENSMUSG00000031118	1700080O16Rik	RIKEN cDNA 1700080O16 gene [Source:MGI Symbol;Acc:MGI:1921529]	-2.02	0.42	-4.83	1.37e-06	9.79e-06	-2.66	0.59	-4.47	7.65e-06	3.3e-05	X	51968694	51972772	4078
ENSMUSG00000036928	Stag3	stromal antigen 3 [Source:MGI Symbol;Acc:MGI:1355311]	-2.04	0.12	-17.69	4.83e-70	1.07e-67	-2.4	0.1	-22.89	5.77e-116	1.67e-113	5	138280239	138312393	32154
ENSMUSG00000061411	Nol4l	nucleolar protein 4-like [Source:MGI Symbol;Acc:MGI:1918765]	-2.04	0.17	-12.05	1.95e-33	1.14e-31	-1.51	0.18	-8.57	1.01e-17	1.3e-16	2	153407461	153529971	122510
ENSMUSG00000019102	Aldh3a1	aldehyde dehydrogenase family 3, subfamily A1 [Source:MGI Symbol;Acc:MGI:1353451]	-2.04	0.19	-10.68	1.25e-26	5.13e-25	-2.57	0.22	-11.71	1.19e-31	3.33e-30	11	61207536	61218421	10885
ENSMUSG00000053964	Lgals4	lectin, galactose binding, soluble 4 [Source:MGI Symbol;Acc:MGI:107536]	-2.04	0.22	-9.31	1.28e-20	3.69e-19	-2.5	0.26	-9.61	7.59e-22	1.28e-20	7	28833853	28841708	7855
ENSMUSG00000110788	Gm33700	predicted gene, 33700 [Source:MGI Symbol;Acc:MGI:5592859]	-2.04	0.39	-5.22	1.81e-07	1.47e-06	-2.74	0.53	-5.19	2.13e-07	1.12e-06	9	98888210	98888907	697
ENSMUSG00000102987	Gm38324	predicted gene, 38324 [Source:MGI Symbol;Acc:MGI:5611552]	-2.04	0.4	-5.06	4.2e-07	3.25e-06	-3.62	0.53	-6.87	6.62e-12	5.47e-11	3	22285080	22297830	12750
ENSMUSG00000109250	Gm5053	predicted gene 5053 [Source:MGI Symbol;Acc:MGI:3645491]	-2.04	0.41	-4.93	8.35e-07	6.16e-06	-2.64	0.56	-4.68	2.91e-06	1.32e-05	7	108527396	108529074	1678
ENSMUSG00000060402	Chst8	carbohydrate (N-acetylgalactosamine 4-0) sulfotransferase 8 [Source:MGI Symbol;Acc:MGI:1916197]	-2.05	0.23	-8.94	4.02e-19	1.03e-17	-2.49	0.27	-9.17	4.94e-20	7.47e-19	7	34674467	34812711	138244
ENSMUSG00000081766	2210409E12Rik	RIKEN cDNA 2210409E12 gene [Source:MGI Symbol;Acc:MGI:1919631]	-2.05	0.27	-7.72	1.18e-14	2.16e-13	-3.26	0.37	-8.88	6.48e-19	9.09e-18	11	88972656	88973002	346
ENSMUSG00000110841	Gpx4-ps2	glutathione peroxidase 4, pseudogene 2 [Source:MGI Symbol;Acc:MGI:3779731]	-2.05	0.31	-6.65	2.93e-11	3.86e-10	-1.65	0.32	-5.11	3.16e-07	1.63e-06	10	45875290	45876086	796
ENSMUSG00000087516	Tbx3os1	T-box 3, opposite strand 1 [Source:MGI Symbol;Acc:MGI:3780472]	-2.05	0.36	-5.73	1.02e-08	9.95e-08	-3.21	0.5	-6.46	1.01e-10	7.51e-10	5	119570129	119671365	101236
ENSMUSG00000072295	C2cd6	C2 calcium dependent domain containing 6 [Source:MGI Symbol;Acc:MGI:1920713]	-2.05	0.41	-5.01	5.35e-07	4.06e-06	-1.93	0.54	-3.6	0.0003174	0.001062	1	59050505	59094900	44395
ENSMUSG00000109313	Gm44693	predicted gene 44693 [Source:MGI Symbol;Acc:MGI:5753269]	-2.05	0.41	-4.96	6.9e-07	5.16e-06	-2.16	0.54	-3.99	6.72e-05	0.0002522	8	5436983	5440990	4007
ENSMUSG00000037280	Galnt6	polypeptide N-acetylgalactosaminyltransferase 6 [Source:MGI Symbol;Acc:MGI:1891640]	-2.06	0.11	-18.35	3.33e-75	8.79e-73	-2.71	0.13	-20.72	2.48e-95	4.4e-93	15	100691812	100729376	37564
ENSMUSG00000045009	Prrt3	proline-rich transmembrane protein 3 [Source:MGI Symbol;Acc:MGI:2444810]	-2.06	0.27	-7.67	1.74e-14	3.14e-13	-1.26	0.28	-4.46	8.19e-06	3.51e-05	6	113493638	113501931	8293
ENSMUSG00000072754	Lrcol1	leucine rich colipase-like 1 [Source:MGI Symbol;Acc:MGI:2686525]	-2.06	0.34	-6.01	1.83e-09	1.98e-08	-3.36	0.47	-7.1	1.25e-12	1.1e-11	5	110344729	110356094	11365
ENSMUSG00000041261	Car8	carbonic anhydrase 8 [Source:MGI Symbol;Acc:MGI:88253]	-2.07	0.26	-8	1.22e-15	2.42e-14	-1.48	0.26	-5.6	2.15e-08	1.26e-07	4	8143361	8239041	95680
ENSMUSG00000087283	Gm13580	predicted gene 13580 [Source:MGI Symbol;Acc:MGI:3650460]	-2.07	0.29	-7.18	7.02e-13	1.08e-11	-2.82	0.38	-7.4	1.41e-13	1.34e-12	2	60411524	60412579	1055
ENSMUSG00000060715	1700019A02Rik	RIKEN cDNA 1700019A02 gene [Source:MGI Symbol;Acc:MGI:1916647]	-2.07	0.39	-5.37	7.95e-08	6.88e-07	-1.45	0.44	-3.31	0.0009207	0.002825	1	53158576	53187636	29060
ENSMUSG00000025400	Tac2	tachykinin 2 [Source:MGI Symbol;Acc:MGI:98476]	-2.07	0.41	-5.08	3.85e-07	3e-06	-3.25	0.58	-5.62	1.91e-08	1.13e-07	10	127724477	127731767	7290
ENSMUSG00000107526	1700003I16Rik	RIKEN cDNA 1700003I16 gene [Source:MGI Symbol;Acc:MGI:1923949]	-2.07	0.42	-4.94	7.97e-07	5.91e-06	-2.58	0.58	-4.42	1.01e-05	4.28e-05	6	149199094	149215185	16091
ENSMUSG00000046101	Mcmdc2	minichromosome maintenance domain containing 2 [Source:MGI Symbol;Acc:MGI:3045334]	-2.08	0.31	-6.71	2e-11	2.66e-10	-1.98	0.34	-5.78	7.59e-09	4.65e-08	1	9908637	9942085	33448
ENSMUSG00000029321	Slc10a6	solute carrier family 10 (sodium/bile acid cotransporter family), member 6 [Source:MGI Symbol;Acc:MGI:1923000]	-2.08	0.39	-5.3	1.15e-07	9.65e-07	-3.35	0.56	-6.04	1.58e-09	1.04e-08	5	103605710	103629403	23693
ENSMUSG00000052133	Sema5b	sema domain, seven thrombospondin repeats (type 1 and type 1-like), transmembrane domain (TM) and short cytoplasmic domain, (semaphorin) 5B [Source:MGI Symbol;Acc:MGI:107555]	-2.09	0.13	-16.37	2.89e-60	5.02e-58	-3.53	0.17	-21.17	1.8e-99	3.63e-97	16	35541144	35664732	123588
ENSMUSG00000046774	8030474K03Rik	RIKEN cDNA 8030474K03 gene [Source:MGI Symbol;Acc:MGI:2685988]	-2.09	0.16	-13.1	3.36e-39	2.6e-37	-2.89	0.18	-15.77	5.16e-56	3.23e-54	X	101794655	101798642	3987
ENSMUSG00000005355	Casp14	caspase 14 [Source:MGI Symbol;Acc:MGI:1335092]	-2.09	0.26	-7.96	1.71e-15	3.35e-14	-3.26	0.36	-8.96	3.27e-19	4.67e-18	10	78711996	78718293	6297
ENSMUSG00000091552	Gm8711	predicted gene 8711 [Source:MGI Symbol;Acc:MGI:3644351]	-2.09	0.42	-4.99	6.17e-07	4.65e-06	-2.29	0.58	-3.96	7.64e-05	0.0002836	10	100356236	100357116	880
ENSMUSG00000036168	Ccdc38	coiled-coil domain containing 38 [Source:MGI Symbol;Acc:MGI:2444738]	-2.1	0.29	-7.24	4.65e-13	7.32e-12	-2.22	0.34	-6.49	8.66e-11	6.46e-10	10	93540631	93584327	43696
ENSMUSG00000058147	Xlr3c	X-linked lymphocyte-regulated 3C [Source:MGI Symbol;Acc:MGI:3047103]	-2.1	0.3	-7	2.53e-12	3.67e-11	-2.53	0.37	-6.92	4.53e-12	3.8e-11	X	73254539	73265390	10851
ENSMUSG00000074783	AU019990	expressed sequence AU019990 [Source:MGI Symbol;Acc:MGI:3034641]	-2.1	0.32	-6.66	2.75e-11	3.63e-10	-2.44	0.37	-6.63	3.26e-11	2.53e-10	2	132598194	132653068	54874
ENSMUSG00000035699	Slc51a	solute carrier family 51, alpha subunit [Source:MGI Symbol;Acc:MGI:2146634]	-2.11	0.31	-6.87	6.6e-12	9.19e-11	-2.18	0.36	-6.11	9.9e-10	6.66e-09	16	32475521	32487879	12358
ENSMUSG00000058579	Cela2a	chymotrypsin-like elastase family, member 2A [Source:MGI Symbol;Acc:MGI:95316]	-2.11	0.35	-6.04	1.55e-09	1.68e-08	-2.19	0.47	-4.61	3.95e-06	1.77e-05	4	141814961	141826160	11199
ENSMUSG00000061961	Olfr815	olfactory receptor 815 [Source:MGI Symbol;Acc:MGI:3030649]	-2.11	0.42	-5.04	4.64e-07	3.56e-06	-2.8	0.58	-4.84	1.27e-06	6.04e-06	10	129900569	129905867	5298
ENSMUSG00000055632	Hmcn2	hemicentin 2 [Source:MGI Symbol;Acc:MGI:2677838]	-2.12	0.17	-12.71	5.39e-37	3.71e-35	-2.3	0.18	-12.78	2.06e-37	7.36e-36	2	31314414	31460738	146324
ENSMUSG00000055333	Fat2	FAT atypical cadherin 2 [Source:MGI Symbol;Acc:MGI:2685369]	-2.12	0.23	-9.19	4.11e-20	1.14e-18	-1.96	0.25	-7.69	1.49e-14	1.51e-13	11	55250608	55336564	85956
ENSMUSG00000040963	Asgr2	asialoglycoprotein receptor 2 [Source:MGI Symbol;Acc:MGI:88082]	-2.12	0.38	-5.59	2.31e-08	2.14e-07	-2.99	0.37	-8.08	6.29e-16	7.14e-15	11	70092643	70106187	13544
ENSMUSG00000085662	Gm16220	predicted gene 16220 [Source:MGI Symbol;Acc:MGI:3802166]	-2.12	0.4	-5.29	1.24e-07	1.03e-06	-2.86	0.54	-5.26	1.42e-07	7.65e-07	10	75992690	75993992	1302
ENSMUSG00000038011	Dnah10	dynein, axonemal, heavy chain 10 [Source:MGI Symbol;Acc:MGI:1860299]	-2.13	0.21	-10.3	7.36e-25	2.73e-23	-2.02	0.22	-9.23	2.66e-20	4.1e-19	5	124725084	124834308	109224
ENSMUSG00000035459	Stab2	stabilin 2 [Source:MGI Symbol;Acc:MGI:2178743]	-2.13	0.38	-5.65	1.59e-08	1.51e-07	-2.01	0.45	-4.42	1e-05	4.24e-05	10	86841202	87007942	166740
ENSMUSG00000063442	Gm7117	predicted pseudogene 7117 [Source:MGI Symbol;Acc:MGI:3649027]	-2.13	0.38	-5.65	1.61e-08	1.52e-07	-1.1	0.41	-2.67	0.007582	0.01929	X	105725127	105725514	387
ENSMUSG00000100674	Gm28806	predicted gene 28806 [Source:MGI Symbol;Acc:MGI:5579512]	-2.13	0.42	-5.08	3.8e-07	2.97e-06	-2.61	0.59	-4.44	9e-06	3.84e-05	12	30482821	30487052	4231
ENSMUSG00000004415	Col26a1	collagen, type XXVI, alpha 1 [Source:MGI Symbol;Acc:MGI:2155345]	-2.14	0.23	-9.27	1.86e-20	5.29e-19	-1.99	0.25	-7.88	3.34e-15	3.58e-14	5	136741758	136883209	141451
ENSMUSG00000034911	Ushbp1	USH1 protein network component harmonin binding protein 1 [Source:MGI Symbol;Acc:MGI:1922920]	-2.14	0.26	-8.31	9.66e-17	2.07e-15	-2.07	0.32	-6.52	7.07e-11	5.32e-10	8	71384271	71395802	11531
ENSMUSG00000006344	Ggt5	gamma-glutamyltransferase 5 [Source:MGI Symbol;Acc:MGI:1346063]	-2.14	0.37	-5.76	8.33e-09	8.24e-08	-2.1	0.42	-5.04	4.56e-07	2.3e-06	10	75589339	75617200	27861
ENSMUSG00000067571	Ms4a15	membrane-spanning 4-domains, subfamily A, member 15 [Source:MGI Symbol;Acc:MGI:3617853]	-2.14	0.38	-5.6	2.19e-08	2.04e-07	-1.99	0.45	-4.39	1.12e-05	4.72e-05	19	10978306	10993250	14944
ENSMUSG00000087318	Gm12114	predicted gene 12114 [Source:MGI Symbol;Acc:MGI:3649344]	-2.14	0.42	-5.11	3.19e-07	2.51e-06	-2.31	0.56	-4.1	4.12e-05	0.0001591	11	33068550	33080521	11971
ENSMUSG00000038242	Aox4	aldehyde oxidase 4 [Source:MGI Symbol;Acc:MGI:1919122]	-2.15	0.29	-7.34	2.09e-13	3.39e-12	-1.04	0.29	-3.63	0.000288	0.0009711	1	58210396	58268597	58201
ENSMUSG00000018411	Mapt	microtubule-associated protein tau [Source:MGI Symbol;Acc:MGI:97180]	-2.16	0.11	-19.67	3.64e-86	1.42e-83	-2.01	0.11	-18.09	3.72e-73	3.72e-71	11	104231389	104332090	100701
ENSMUSG00000058028	Zscan5b	zinc finger and SCAN domain containing 5B [Source:MGI Symbol;Acc:MGI:2159640]	-2.16	0.21	-10.2	1.92e-24	6.89e-23	-2.8	0.26	-10.81	2.93e-27	6.66e-26	7	6222277	6239423	17146
ENSMUSG00000097833	Gm5976	predicted gene 5976 [Source:MGI Symbol;Acc:MGI:3646538]	-2.16	0.41	-5.25	1.52e-07	1.25e-06	-2.28	0.54	-4.22	2.4e-05	9.62e-05	1	52503233	52504229	996
ENSMUSG00000109595	Gm18204	predicted gene, 18204 [Source:MGI Symbol;Acc:MGI:5010389]	-2.16	0.42	-5.17	2.4e-07	1.93e-06	-2.51	0.57	-4.38	1.2e-05	5.03e-05	7	11169503	11176743	7240
ENSMUSG00000059854	Hydin	HYDIN, axonemal central pair apparatus protein [Source:MGI Symbol;Acc:MGI:2389007]	-2.17	0.16	-13.61	3.46e-42	3.1e-40	-2.76	0.19	-14.51	1.1e-47	5.4e-46	8	110266976	110610253	343277
ENSMUSG00000069041	Slc25a31	solute carrier family 25 (mitochondrial carrier; adenine nucleotide translocator), member 31 [Source:MGI Symbol;Acc:MGI:1920583]	-2.17	0.19	-11.16	6.12e-29	2.91e-27	-2.91	0.24	-12.15	5.91e-34	1.86e-32	3	40708854	40726096	17242
ENSMUSG00000002100	Mybpc3	myosin binding protein C, cardiac [Source:MGI Symbol;Acc:MGI:102844]	-2.17	0.22	-9.91	3.78e-23	1.27e-21	-2.58	0.27	-9.6	8.36e-22	1.41e-20	2	91118143	91136516	18373
ENSMUSG00000030693	Klk10	kallikrein related-peptidase 10 [Source:MGI Symbol;Acc:MGI:1916790]	-2.17	0.26	-8.26	1.42e-16	3.01e-15	-1.36	0.28	-4.93	8.04e-07	3.94e-06	7	43781034	43785410	4376
ENSMUSG00000010021	Kif19a	kinesin family member 19A [Source:MGI Symbol;Acc:MGI:2447024]	-2.17	0.28	-7.68	1.65e-14	3e-13	-1.95	0.35	-5.63	1.86e-08	1.1e-07	11	114765387	114790739	25352
ENSMUSG00000022479	Vdr	vitamin D (1,25-dihydroxyvitamin D3) receptor [Source:MGI Symbol;Acc:MGI:103076]	-2.17	0.29	-7.43	1.09e-13	1.81e-12	-2.19	0.33	-6.59	4.44e-11	3.41e-10	15	97854424	97910630	56206
ENSMUSG00000031766	Slc12a3	solute carrier family 12, member 3 [Source:MGI Symbol;Acc:MGI:108114]	-2.17	0.39	-5.5	3.85e-08	3.49e-07	-2.33	0.5	-4.69	2.73e-06	1.25e-05	8	94329200	94366214	37014
ENSMUSG00000046240	Hepacam	hepatocyte cell adhesion molecule [Source:MGI Symbol;Acc:MGI:1920177]	-2.17	0.4	-5.45	5.01e-08	4.45e-07	-1.74	0.48	-3.66	0.0002515	0.000857	9	37367350	37386575	19225
ENSMUSG00000058537	AW822073	expressed sequence AW822073 [Source:MGI Symbol;Acc:MGI:3034577]	-2.17	0.4	-5.38	7.4e-08	6.43e-07	-3.28	0.56	-5.89	3.83e-09	2.41e-08	10	58222971	58224930	1959
ENSMUSG00000082390	Gm12136	predicted gene 12136 [Source:MGI Symbol;Acc:MGI:3651746]	-2.17	0.41	-5.29	1.23e-07	1.03e-06	-2.21	0.53	-4.2	2.73e-05	0.0001083	11	40569316	40570525	1209
ENSMUSG00000085761	4930455G09Rik	RIKEN cDNA 4930455G09 gene [Source:MGI Symbol;Acc:MGI:1926167]	-2.17	0.42	-5.22	1.79e-07	1.46e-06	-2.71	0.56	-4.8	1.58e-06	7.43e-06	4	142017897	142028996	11099
ENSMUSG00000081586	Gm11544	predicted gene 11544 [Source:MGI Symbol;Acc:MGI:3650736]	-2.17	0.42	-5.18	2.26e-07	1.82e-06	-2.93	0.59	-4.98	6.45e-07	3.2e-06	11	94845357	94846092	735
ENSMUSG00000090854	Gm4340	predicted gene 4340 [Source:MGI Symbol;Acc:MGI:3782524]	-2.18	0.42	-5.21	1.93e-07	1.57e-06	-2.69	0.58	-4.64	3.49e-06	1.57e-05	10	104194041	104196522	2481
ENSMUSG00000064308	2410137M14Rik	RIKEN cDNA 2410137M14 gene [Source:MGI Symbol;Acc:MGI:1924047]	-2.19	0.22	-9.93	3.02e-23	1.02e-21	-3.15	0.28	-11.23	2.83e-29	7.09e-28	17	36977700	36981237	3537
ENSMUSG00000042417	Ccno	cyclin O [Source:MGI Symbol;Acc:MGI:2145534]	-2.19	0.23	-9.42	4.33e-21	1.29e-19	-1.8	0.25	-7.27	3.53e-13	3.25e-12	13	112987801	112990778	2977
ENSMUSG00000068373	D430041D05Rik	RIKEN cDNA D430041D05 gene [Source:MGI Symbol;Acc:MGI:2181743]	-2.19	0.25	-8.77	1.81e-18	4.37e-17	-1.13	0.25	-4.46	8.03e-06	3.45e-05	2	104143072	104410334	267262
ENSMUSG00000055027	Smyd1	SET and MYND domain containing 1 [Source:MGI Symbol;Acc:MGI:104790]	-2.19	0.25	-8.61	7.41e-18	1.72e-16	-3.29	0.31	-10.53	6.05e-26	1.3e-24	6	71213939	71322233	108294
ENSMUSG00000036923	Stox1	storkhead box 1 [Source:MGI Symbol;Acc:MGI:2684909]	-2.19	0.29	-7.49	7.12e-14	1.21e-12	-2.35	0.33	-7.12	1.09e-12	9.58e-12	10	62659042	62726128	67086
ENSMUSG00000106590	Gm42879	predicted gene 42879 [Source:MGI Symbol;Acc:MGI:5663016]	-2.19	0.36	-6.13	8.56e-10	9.59e-09	-2.49	0.44	-5.6	2.14e-08	1.26e-07	5	121593694	121595908	2214
ENSMUSG00000101009	1700108F19Rik	RIKEN cDNA 1700108F19 gene [Source:MGI Symbol;Acc:MGI:1920814]	-2.19	0.38	-5.71	1.12e-08	1.09e-07	-2.7	0.5	-5.37	7.7e-08	4.25e-07	14	76672962	76687169	14207
ENSMUSG00000028172	Tacr3	tachykinin receptor 3 [Source:MGI Symbol;Acc:MGI:892968]	-2.19	0.39	-5.62	1.95e-08	1.82e-07	-2.47	0.49	-5.04	4.56e-07	2.3e-06	3	134829006	134934579	105573
ENSMUSG00000096316	Faiml	Fas apoptotic inhibitory molecule like [Source:MGI Symbol;Acc:MGI:3647754]	-2.19	0.42	-5.24	1.63e-07	1.34e-06	-2.44	0.58	-4.23	2.3e-05	9.23e-05	9	99229375	99237239	7864
ENSMUSG00000087106	Gm13964	predicted gene 13964 [Source:MGI Symbol;Acc:MGI:3649451]	-2.19	0.42	-5.21	1.84e-07	1.5e-06	-2.77	0.58	-4.76	1.94e-06	9.02e-06	2	113500678	113504034	3356
ENSMUSG00000032908	Sgpp2	sphingosine-1-phosphate phosphotase 2 [Source:MGI Symbol;Acc:MGI:3589109]	-2.2	0.37	-5.95	2.7e-09	2.86e-08	-1.52	0.41	-3.74	0.0001807	0.0006309	1	78310344	78420289	109945
ENSMUSG00000102169	Gm9113	predicted pseudogene 9113 [Source:MGI Symbol;Acc:MGI:3648183]	-2.2	0.42	-5.25	1.55e-07	1.28e-06	-2.96	0.59	-5.04	4.77e-07	2.41e-06	3	93873368	93874386	1018
ENSMUSG00000060416	Gm839	predicted gene 839 [Source:MGI Symbol;Acc:MGI:2685685]	-2.2	0.42	-5.25	1.56e-07	1.29e-06	-2.98	0.59	-5.07	3.95e-07	2.02e-06	6	89211164	89216237	5073
ENSMUSG00000098894	Gm27234	predicted gene 27234 [Source:MGI Symbol;Acc:MGI:5521077]	-2.21	0.22	-10.15	3.32e-24	1.18e-22	-2.08	0.23	-8.84	9.22e-19	1.28e-17	9	76319576	76320846	1270
ENSMUSG00000027796	Smad9	SMAD family member 9 [Source:MGI Symbol;Acc:MGI:1859993]	-2.21	0.25	-9.02	1.96e-19	5.11e-18	-2.11	0.27	-7.85	4.32e-15	4.58e-14	3	54755581	54801257	45676
ENSMUSG00000001911	Nfix	nuclear factor I/X [Source:MGI Symbol;Acc:MGI:97311]	-2.21	0.25	-8.74	2.39e-18	5.75e-17	-2.75	0.32	-8.59	8.39e-18	1.08e-16	8	84699875	84800344	100469
ENSMUSG00000033770	Clcnka	chloride channel, voltage-sensitive Ka [Source:MGI Symbol;Acc:MGI:1329026]	-2.21	0.27	-8.06	7.86e-16	1.58e-14	-2.69	0.34	-8.01	1.14e-15	1.27e-14	4	141384609	141398724	14115
ENSMUSG00000067360	Pramel3	preferentially expressed antigen in melanoma-like 3 [Source:MGI Symbol;Acc:MGI:1890657]	-2.21	0.42	-5.28	1.26e-07	1.05e-06	-2.71	0.58	-4.69	2.71e-06	1.24e-05	X	135302306	135312652	10346
ENSMUSG00000024300	Myo1f	myosin IF [Source:MGI Symbol;Acc:MGI:107711]	-2.22	0.15	-14.87	5.01e-50	6.09e-48	-4.69	0.2	-23.65	1.31e-123	4.29e-121	17	33555718	33607764	52046
ENSMUSG00000024391	Apom	apolipoprotein M [Source:MGI Symbol;Acc:MGI:1930124]	-2.22	0.31	-7.26	3.8e-13	6.03e-12	-3.08	0.39	-7.83	4.88e-15	5.15e-14	17	35128996	35132050	3054
ENSMUSG00000050967	Creg2	cellular repressor of E1A-stimulated genes 2 [Source:MGI Symbol;Acc:MGI:1928333]	-2.22	0.36	-6.13	8.8e-10	9.84e-09	-2.53	0.44	-5.71	1.11e-08	6.68e-08	1	39618405	39651474	33069
ENSMUSG00000105153	Gm3143	predicted gene 3143 [Source:MGI Symbol;Acc:MGI:3781322]	-2.22	0.41	-5.41	6.39e-08	5.6e-07	-2.31	0.54	-4.29	1.83e-05	7.42e-05	3	34699639	34716662	17023
ENSMUSG00000055555	4930502E18Rik	RIKEN cDNA 4930502E18 gene [Source:MGI Symbol;Acc:MGI:1922263]	-2.23	0.29	-7.72	1.19e-14	2.18e-13	-1.58	0.28	-5.62	1.95e-08	1.15e-07	X	53724825	53738441	13616
ENSMUSG00000038651	Sycp2l	synaptonemal complex protein 2-like [Source:MGI Symbol;Acc:MGI:2685114]	-2.23	0.3	-7.53	4.94e-14	8.52e-13	-2.76	0.38	-7.3	2.8e-13	2.6e-12	13	41114306	41171684	57378
ENSMUSG00000054994	AV320801	expressed sequence AV320801 [Source:MGI Symbol;Acc:MGI:3035227]	-2.23	0.42	-5.34	9.26e-08	7.89e-07	-2.99	0.59	-5.1	3.33e-07	1.71e-06	X	135494587	135504594	10007
ENSMUSG00000080069	Gm41	predicted pseudogene 41 [Source:MGI Symbol;Acc:MGI:2684887]	-2.24	0.42	-5.35	8.96e-08	7.66e-07	-2.03	0.55	-3.72	0.0001974	0.0006851	X	86344822	86345845	1023
ENSMUSG00000045010	Gm4779	predicted gene 4779 [Source:MGI Symbol;Acc:MGI:3646776]	-2.25	0.13	-16.91	3.52e-64	6.89e-62	-2.98	0.15	-19.54	5.14e-85	7.26e-83	X	101790052	101794423	4371
ENSMUSG00000048217	Nags	N-acetylglutamate synthase [Source:MGI Symbol;Acc:MGI:2387600]	-2.25	0.25	-8.99	2.5e-19	6.48e-18	-2.5	0.29	-8.51	1.7e-17	2.16e-16	11	102145512	102149477	3965
ENSMUSG00000048626	Klf17	Kruppel-like factor 17 [Source:MGI Symbol;Acc:MGI:2181068]	-2.25	0.32	-7.14	9.25e-13	1.41e-11	-2.89	0.43	-6.71	1.9e-11	1.49e-10	4	117757835	117765648	7813
ENSMUSG00000040740	Slc25a34	solute carrier family 25, member 34 [Source:MGI Symbol;Acc:MGI:2686215]	-2.25	0.38	-5.97	2.33e-09	2.49e-08	-2.12	0.45	-4.66	3.23e-06	1.46e-05	4	141618823	141623821	4998
ENSMUSG00000108085	A930014E10Rik	RIKEN cDNA A930014E10 gene [Source:MGI Symbol;Acc:MGI:1925685]	-2.25	0.42	-5.4	6.53e-08	5.71e-07	-2.49	0.56	-4.45	8.63e-06	3.7e-05	6	142971751	142973818	2067
ENSMUSG00000030310	Slc6a1	solute carrier family 6 (neurotransmitter transporter, GABA), member 1 [Source:MGI Symbol;Acc:MGI:95627]	-2.26	0.15	-14.82	1.14e-49	1.36e-47	-2.26	0.16	-14.26	3.63e-46	1.7e-44	6	114282634	114317532	34898
ENSMUSG00000036912	Piwil4	piwi-like RNA-mediated gene silencing 4 [Source:MGI Symbol;Acc:MGI:3041167]	-2.26	0.17	-13.18	1.17e-39	9.33e-38	-2.11	0.19	-11.39	4.5e-30	1.17e-28	9	14696229	14740733	44504
ENSMUSG00000035427	Mageb4	melanoma antigen, family B, 4 [Source:MGI Symbol;Acc:MGI:2148568]	-2.26	0.33	-6.91	4.69e-12	6.63e-11	-2.66	0.41	-6.55	5.87e-11	4.45e-10	X	86250253	86305093	54840
ENSMUSG00000042386	Tex13b	testis expressed 13B [Source:MGI Symbol;Acc:MGI:1890544]	-2.26	0.35	-6.46	1.03e-10	1.27e-09	-1.95	0.39	-5.01	5.36e-07	2.68e-06	X	140808306	140813433	5127
ENSMUSG00000062170	Fmr1nb	fragile X mental retardation 1 neighbor [Source:MGI Symbol;Acc:MGI:2672032]	-2.27	0.13	-18.12	2.34e-73	5.68e-71	-1.85	0.12	-15.62	5.61e-55	3.38e-53	X	68761838	68804567	42729
ENSMUSG00000050197	Rhox13	reproductive homeobox 13 [Source:MGI Symbol;Acc:MGI:1920864]	-2.27	0.18	-12.77	2.42e-37	1.74e-35	-3.09	0.23	-13.44	3.69e-41	1.49e-39	X	38121218	38129967	8749
ENSMUSG00000061086	Myl4	myosin, light polypeptide 4 [Source:MGI Symbol;Acc:MGI:97267]	-2.27	0.19	-12.24	1.92e-34	1.21e-32	-1.66	0.19	-8.84	9.56e-19	1.33e-17	11	104550662	104595753	45091
ENSMUSG00000097398	Platr5	pluripotency associated transcript 5 [Source:MGI Symbol;Acc:MGI:1925900]	-2.27	0.21	-10.74	6.73e-27	2.8e-25	-3.37	0.26	-13.08	4.03e-39	1.54e-37	1	88754889	88755736	847
ENSMUSG00000021779	Thrb	thyroid hormone receptor beta [Source:MGI Symbol;Acc:MGI:98743]	-2.27	0.32	-7.18	6.87e-13	1.06e-11	-2.78	0.43	-6.46	1.06e-10	7.82e-10	14	17660959	18038088	377129
ENSMUSG00000109644	0610005C13Rik	RIKEN cDNA 0610005C13 gene [Source:MGI Symbol;Acc:MGI:1918911]	-2.27	0.35	-6.5	8.21e-11	1.03e-09	-1.8	0.38	-4.7	2.54e-06	1.16e-05	7	45567793	45575327	7534
ENSMUSG00000092576	Obox4-ps35	oocyte specific homeobox 4, pseudogene 35 [Source:MGI Symbol;Acc:MGI:3646889]	-2.27	0.42	-5.42	6.12e-08	5.37e-07	-2.69	0.58	-4.62	3.77e-06	1.69e-05	7	15820166	15825815	5649
ENSMUSG00000021185	Dglucy	D-glutamate cyclase [Source:MGI Symbol;Acc:MGI:2444813]	-2.28	0.18	-12.6	2.05e-36	1.39e-34	-2.54	0.21	-11.92	8.79e-33	2.6e-31	12	100779056	100896981	117925
ENSMUSG00000072720	Myo18b	myosin XVIIIb [Source:MGI Symbol;Acc:MGI:1921626]	-2.29	0.2	-11.54	8.23e-31	4.28e-29	-2.61	0.21	-12.24	1.93e-34	6.13e-33	5	112688875	112896362	207487
ENSMUSG00000014813	Stc1	stanniocalcin 1 [Source:MGI Symbol;Acc:MGI:109131]	-2.29	0.25	-9.07	1.22e-19	3.22e-18	-1.9	0.3	-6.43	1.26e-10	9.27e-10	14	69029288	69041401	12113
ENSMUSG00000095935	Gm11238	predicted gene 11238 [Source:MGI Symbol;Acc:MGI:3702316]	-2.29	0.42	-5.47	4.42e-08	3.97e-07	-2.96	0.59	-5.04	4.64e-07	2.34e-06	4	73607880	73657291	49411
ENSMUSG00000106821	Gm7961	predicted gene 7961 [Source:MGI Symbol;Acc:MGI:3643212]	-2.29	0.42	-5.45	4.95e-08	4.4e-07	-2.47	0.58	-4.29	1.79e-05	7.31e-05	5	95417109	95419751	2642
ENSMUSG00000030111	A2m	alpha-2-macroglobulin [Source:MGI Symbol;Acc:MGI:2449119]	-2.3	0.08	-29.46	1.08e-190	2.37e-187	-4.94	0.12	-40.45	0	0	6	121635375	121679227	43852
ENSMUSG00000029359	Tesc	tescalcin [Source:MGI Symbol;Acc:MGI:1930803]	-2.3	0.2	-11.34	8.44e-30	4.15e-28	-2.51	0.24	-10.34	4.88e-25	1e-23	5	118027742	118061878	34136
ENSMUSG00000083337	Gm11539	predicted gene 11539 [Source:MGI Symbol;Acc:MGI:3651911]	-2.3	0.33	-6.97	3.09e-12	4.43e-11	-1.01	0.35	-2.91	0.003632	0.009953	11	96248632	96249189	557
ENSMUSG00000085776	5430402O13Rik	RIKEN cDNA 5430402O13 gene [Source:MGI Symbol;Acc:MGI:1918631]	-2.3	0.39	-5.83	5.43e-09	5.51e-08	-2.91	0.53	-5.53	3.14e-08	1.82e-07	6	50566642	50594865	28223
ENSMUSG00000095625	Esp24	exocrine gland secreted peptide 24 [Source:MGI Symbol;Acc:MGI:5439398]	-2.3	0.42	-5.5	3.9e-08	3.53e-07	-2.52	0.58	-4.38	1.2e-05	5.02e-05	17	39038284	39040117	1833
ENSMUSG00000103464	Gm38246	predicted gene, 38246 [Source:MGI Symbol;Acc:MGI:5611474]	-2.31	0.37	-6.29	3.21e-10	3.75e-09	-3.06	0.48	-6.43	1.31e-10	9.63e-10	3	51103659	51105170	1511
ENSMUSG00000056436	Cyct	cytochrome c, testis [Source:MGI Symbol;Acc:MGI:88579]	-2.32	0.16	-14.72	4.57e-49	5.26e-47	-3.14	0.19	-16.14	1.3e-58	8.96e-57	2	76353941	76360450	6509
ENSMUSG00000108713	Gm33027	predicted gene, 33027 [Source:MGI Symbol;Acc:MGI:5592186]	-2.32	0.21	-10.91	9.92e-28	4.36e-26	-3.09	0.26	-11.9	1.21e-32	3.54e-31	7	129398101	129403090	4989
ENSMUSG00000060508	Nlrp9b	NLR family, pyrin domain containing 9B [Source:MGI Symbol;Acc:MGI:2675377]	-2.32	0.21	-10.84	2.27e-27	9.77e-26	-1.12	0.2	-5.52	3.38e-08	1.95e-07	7	19991464	20073306	81842
ENSMUSG00000037139	Myom3	myomesin family, member 3 [Source:MGI Symbol;Acc:MGI:2685280]	-2.32	0.23	-9.92	3.41e-23	1.15e-21	-2.74	0.29	-9.34	1.01e-20	1.59e-19	4	135759714	135815564	55850
ENSMUSG00000023192	Grm2	glutamate receptor, metabotropic 2 [Source:MGI Symbol;Acc:MGI:1351339]	-2.32	0.33	-7.02	2.25e-12	3.27e-11	-2	0.37	-5.47	4.39e-08	2.49e-07	9	106643094	106656082	12988
ENSMUSG00000084848	4933408N05Rik	RIKEN cDNA 4933408N05 gene [Source:MGI Symbol;Acc:MGI:1918372]	-2.32	0.41	-5.62	1.91e-08	1.79e-07	-3.07	0.57	-5.41	6.33e-08	3.53e-07	8	114341159	114351479	10320
ENSMUSG00000031898	Dpep3	dipeptidase 3 [Source:MGI Symbol;Acc:MGI:1919104]	-2.33	0.28	-8.27	1.38e-16	2.91e-15	-2.98	0.36	-8.33	8.28e-17	9.96e-16	8	105973512	105979429	5917
ENSMUSG00000109993	Gm45659	predicted gene 45659 [Source:MGI Symbol;Acc:MGI:5791495]	-2.33	0.41	-5.66	1.47e-08	1.4e-07	-2.55	0.54	-4.72	2.31e-06	1.07e-05	8	43908655	43914604	5949
ENSMUSG00000009670	Tex11	testis expressed gene 11 [Source:MGI Symbol;Acc:MGI:1933237]	-2.34	0.14	-17.07	2.65e-65	5.33e-63	-3.22	0.15	-21.94	9.89e-107	2.35e-104	X	100838647	101059667	221020
ENSMUSG00000021456	Fbp2	fructose bisphosphatase 2 [Source:MGI Symbol;Acc:MGI:95491]	-2.34	0.21	-11.03	2.86e-28	1.32e-26	-1.33	0.21	-6.5	8.07e-11	6.05e-10	13	62836883	62858400	21517
ENSMUSG00000046159	Chrm3	cholinergic receptor, muscarinic 3, cardiac [Source:MGI Symbol;Acc:MGI:88398]	-2.34	0.31	-7.64	2.11e-14	3.77e-13	-1.67	0.33	-5.02	5.21e-07	2.61e-06	13	9875485	10360844	485359
ENSMUSG00000059149	Mfsd4a	major facilitator superfamily domain containing 4A [Source:MGI Symbol;Acc:MGI:2442786]	-2.34	0.34	-6.83	8.77e-12	1.21e-10	-1.74	0.37	-4.69	2.73e-06	1.25e-05	1	132022805	132068062	45257
ENSMUSG00000045775	Slc16a5	solute carrier family 16 (monocarboxylic acid transporters), member 5 [Source:MGI Symbol;Acc:MGI:2443515]	-2.34	0.42	-5.64	1.72e-08	1.62e-07	-2.07	0.54	-3.85	0.0001182	0.0004258	11	115462473	115474398	11925
ENSMUSG00000035407	Kank4	KN motif and ankyrin repeat domains 4 [Source:MGI Symbol;Acc:MGI:3043381]	-2.36	0.15	-15.97	2.07e-57	3.23e-55	-2.94	0.17	-17.29	5.75e-67	5.05e-65	4	98754897	98817537	62640
ENSMUSG00000105603	Gm32996	predicted gene, 32996 [Source:MGI Symbol;Acc:MGI:5592155]	-2.36	0.4	-5.92	3.21e-09	3.36e-08	-3.06	0.54	-5.7	1.18e-08	7.1e-08	5	110480754	110482201	1447
ENSMUSG00000018822	Sfrp5	secreted frizzled-related sequence protein 5 [Source:MGI Symbol;Acc:MGI:1860298]	-2.37	0.22	-11	4.03e-28	1.84e-26	-2.49	0.25	-10.12	4.4e-24	8.52e-23	19	42197970	42202252	4282
ENSMUSG00000026686	Lmx1a	LIM homeobox transcription factor 1 alpha [Source:MGI Symbol;Acc:MGI:1888519]	-2.37	0.29	-8.27	1.3e-16	2.75e-15	-2.85	0.36	-8.02	1.03e-15	1.15e-14	1	167689236	167848741	159505
ENSMUSG00000021362	Gcm2	glial cells missing homolog 2 (Drosophila) [Source:MGI Symbol;Acc:MGI:1861438]	-2.37	0.39	-6.1	1.03e-09	1.14e-08	-2.68	0.5	-5.34	9.13e-08	4.99e-07	13	41101426	41109988	8562
ENSMUSG00000082164	Gm13360	predicted gene 13360 [Source:MGI Symbol;Acc:MGI:3652147]	-2.37	0.42	-5.66	1.47e-08	1.4e-07	-2.4	0.56	-4.31	1.65e-05	6.77e-05	2	20037095	20037894	799
ENSMUSG00000045106	Ccdc73	coiled-coil domain containing 73 [Source:MGI Symbol;Acc:MGI:3606488]	-2.38	0.2	-11.66	2.09e-31	1.12e-29	-2.2	0.23	-9.7	2.96e-22	5.13e-21	2	104867804	105017904	150100
ENSMUSG00000031809	1700018B08Rik	RIKEN cDNA 1700018B08 gene [Source:MGI Symbol;Acc:MGI:1923655]	-2.38	0.39	-6.13	8.78e-10	9.82e-09	-2.54	0.49	-5.16	2.47e-07	1.29e-06	8	121530779	121544320	13541
ENSMUSG00000039269	2300002M23Rik	RIKEN cDNA 2300002M23 gene [Source:MGI Symbol;Acc:MGI:1916792]	-2.38	0.41	-5.82	5.75e-09	5.8e-08	-2.7	0.54	-5.01	5.4e-07	2.7e-06	17	35567449	35568952	1503
ENSMUSG00000023120	Gm853	predicted gene 853 [Source:MGI Symbol;Acc:MGI:2685699]	-2.38	0.41	-5.81	6.23e-09	6.25e-08	-3.04	0.55	-5.5	3.71e-08	2.12e-07	4	130209108	130222401	13293
ENSMUSG00000062773	Tex101	testis expressed gene 101 [Source:MGI Symbol;Acc:MGI:1930791]	-2.39	0.22	-10.63	2.06e-26	8.25e-25	-2.69	0.3	-9.1	8.8e-20	1.31e-18	7	24668006	24676675	8669
ENSMUSG00000011034	Slc5a1	solute carrier family 5 (sodium/glucose cotransporter), member 1 [Source:MGI Symbol;Acc:MGI:107678]	-2.39	0.25	-9.66	4.54e-22	1.44e-20	-1.97	0.28	-6.97	3.25e-12	2.75e-11	5	33104218	33162870	58652
ENSMUSG00000030607	Acan	aggrecan [Source:MGI Symbol;Acc:MGI:99602]	-2.4	0.14	-16.85	1.08e-63	2.08e-61	-2	0.14	-13.87	9.64e-44	4.21e-42	7	79053482	79115099	61617
ENSMUSG00000087455	5330411J11Rik	RIKEN cDNA 5330411J11 gene [Source:MGI Symbol;Acc:MGI:1923926]	-2.4	0.36	-6.73	1.72e-11	2.32e-10	-3.31	0.48	-6.83	8.74e-12	7.13e-11	2	59382501	59387471	4970
ENSMUSG00000066137	Gm11487	predicted gene 11487 [Source:MGI Symbol;Acc:MGI:3650704]	-2.4	0.41	-5.84	5.11e-09	5.2e-08	-3.37	0.57	-5.86	4.53e-09	2.83e-08	4	73401031	73405072	4041
ENSMUSG00000095941	Gm21964	predicted gene, 21964 [Source:MGI Symbol;Acc:MGI:5439433]	-2.41	0.28	-8.47	2.37e-17	5.21e-16	-3.98	0.42	-9.48	2.59e-21	4.26e-20	8	110101206	110111961	10755
ENSMUSG00000033634	Nat8f2	N-acetyltransferase 8 (GCN5-related) family member 2 [Source:MGI Symbol;Acc:MGI:2136446]	-2.41	0.3	-7.98	1.45e-15	2.85e-14	-2.73	0.35	-7.71	1.3e-14	1.32e-13	6	85865421	85869158	3737
ENSMUSG00000024957	Kcnk4	potassium channel, subfamily K, member 4 [Source:MGI Symbol;Acc:MGI:1298234]	-2.41	0.32	-7.53	5.26e-14	9.02e-13	-3.83	0.44	-8.66	4.82e-18	6.35e-17	19	6925709	6934515	8806
ENSMUSG00000044703	Phf11a	PHD finger protein 11A [Source:MGI Symbol;Acc:MGI:1918441]	-2.41	0.36	-6.64	3.23e-11	4.22e-10	-3.23	0.47	-6.84	7.91e-12	6.49e-11	14	59276912	59297522	20610
ENSMUSG00000060583	Olfr881	olfactory receptor 881 [Source:MGI Symbol;Acc:MGI:3030715]	-2.41	0.42	-5.76	8.49e-09	8.38e-08	-2.67	0.57	-4.7	2.63e-06	1.2e-05	9	37991824	37996408	4584
ENSMUSG00000012819	Cdh23	cadherin 23 (otocadherin) [Source:MGI Symbol;Acc:MGI:1890219]	-2.42	0.26	-9.18	4.24e-20	1.17e-18	-1.94	0.3	-6.5	8.17e-11	6.12e-10	10	60302747	60696490	393743
ENSMUSG00000085843	Kank4os	KN motif and ankyrin repeat domains 4, opposite strand [Source:MGI Symbol;Acc:MGI:3026921]	-2.42	0.27	-9.1	9.45e-20	2.52e-18	-1.69	0.27	-6.24	4.48e-10	3.13e-09	4	98793767	98798900	5133
ENSMUSG00000032623	Oas1d	2'-5' oligoadenylate synthetase 1D [Source:MGI Symbol;Acc:MGI:2140770]	-2.42	0.32	-7.65	1.95e-14	3.51e-13	-2.38	0.38	-6.31	2.86e-10	2.03e-09	5	120914535	120921652	7117
ENSMUSG00000032602	Slc25a20	solute carrier family 25 (mitochondrial carnitine/acylcarnitine translocase), member 20 [Source:MGI Symbol;Acc:MGI:1928738]	-2.44	0.15	-16.44	9.47e-61	1.7e-58	-2.55	0.15	-16.54	1.93e-61	1.45e-59	9	108662087	108684641	22554
ENSMUSG00000039578	Ccser1	coiled-coil serine rich 1 [Source:MGI Symbol;Acc:MGI:3045354]	-2.44	0.28	-8.82	1.11e-18	2.74e-17	-2.12	0.29	-7.27	3.63e-13	3.33e-12	6	61180323	62382865	1202542
ENSMUSG00000086494	2210417A02Rik	RIKEN cDNA 2210417A02 gene [Source:MGI Symbol;Acc:MGI:1917388]	-2.44	0.34	-7.12	1.06e-12	1.61e-11	-4.52	0.53	-8.49	2.02e-17	2.55e-16	5	148741839	148743139	1300
ENSMUSG00000051769	Wfdc15a	WAP four-disulfide core domain 15A [Source:MGI Symbol;Acc:MGI:1915471]	-2.44	0.37	-6.6	4.14e-11	5.36e-10	-2.2	0.42	-5.18	2.23e-07	1.17e-06	2	164198862	164200130	1268
ENSMUSG00000024228	Nudt12	nudix (nucleoside diphosphate linked moiety X)-type motif 12 [Source:MGI Symbol;Acc:MGI:1915243]	-2.45	0.15	-16.24	2.74e-59	4.64e-57	-1.6	0.16	-10.22	1.67e-24	3.31e-23	17	58999617	59013372	13755
ENSMUSG00000029134	Plb1	phospholipase B1 [Source:MGI Symbol;Acc:MGI:1922406]	-2.45	0.29	-8.5	1.87e-17	4.17e-16	-1.91	0.31	-6.25	4.21e-10	2.94e-09	5	32232707	32366520	133813
ENSMUSG00000024842	Cabp4	calcium binding protein 4 [Source:MGI Symbol;Acc:MGI:1920910]	-2.45	0.36	-6.72	1.78e-11	2.4e-10	-2.05	0.43	-4.8	1.58e-06	7.42e-06	19	4135424	4139609	4185
ENSMUSG00000110215	Gm45598	predicted gene 45598 [Source:MGI Symbol;Acc:MGI:5791434]	-2.45	0.4	-6.17	6.79e-10	7.68e-09	-3.69	0.56	-6.55	5.7e-11	4.33e-10	7	11380619	11387584	6965
ENSMUSG00000074593	Spint5	serine protease inhibitor, Kunitz type 5 [Source:MGI Symbol;Acc:MGI:3651687]	-2.45	0.42	-5.88	4.02e-09	4.16e-08	-1.7	0.52	-3.26	0.001097	0.00332	2	164715304	164718068	2764
ENSMUSG00000094029	Ighv3-3	immunoglobulin heavy variable V3-3 [Source:MGI Symbol;Acc:MGI:3643949]	-2.45	0.42	-5.86	4.5e-09	4.64e-08	-3.07	0.58	-5.28	1.32e-07	7.12e-07	12	114196438	114196875	437
ENSMUSG00000058005	Tdpoz3	TD and POZ domain containing 3 [Source:MGI Symbol;Acc:MGI:3027903]	-2.46	0.42	-5.9	3.57e-09	3.72e-08	-3.17	0.57	-5.55	2.86e-08	1.66e-07	3	93826019	93827117	1098
ENSMUSG00000025194	Abcc2	ATP-binding cassette, sub-family C (CFTR/MRP), member 2 [Source:MGI Symbol;Acc:MGI:1352447]	-2.47	0.19	-13.21	7.27e-40	5.87e-38	-2.58	0.21	-12.03	2.55e-33	7.77e-32	19	43782191	43840740	58549
ENSMUSG00000074895	Eif4e1b	eukaryotic translation initiation factor 4E family member 1B [Source:MGI Symbol;Acc:MGI:2685119]	-2.47	0.39	-6.4	1.55e-10	1.87e-09	-2.87	0.48	-5.94	2.93e-09	1.87e-08	13	54783997	54788459	4462
ENSMUSG00000054626	Xlr	X-linked lymphocyte-regulated [Source:MGI Symbol;Acc:MGI:98976]	-2.48	0.38	-6.53	6.73e-11	8.53e-10	-2.28	0.44	-5.15	2.66e-07	1.38e-06	X	53777117	53797706	20589
ENSMUSG00000026407	Cacna1s	calcium channel, voltage-dependent, L type, alpha 1S subunit [Source:MGI Symbol;Acc:MGI:88294]	-2.49	0.25	-10.01	1.39e-23	4.77e-22	-3.3	0.29	-11.27	1.75e-29	4.44e-28	1	136052749	136119822	67073
ENSMUSG00000004359	Spic	Spi-C transcription factor (Spi-1/PU.1 related) [Source:MGI Symbol;Acc:MGI:1341168]	-2.49	0.3	-8.44	3.15e-17	6.88e-16	-2.77	0.35	-7.9	2.79e-15	3e-14	10	88674771	88685015	10244
ENSMUSG00000097712	Gm10532	predicted gene 10532 [Source:MGI Symbol;Acc:MGI:3641671]	-2.49	0.35	-7.07	1.55e-12	2.3e-11	-2.93	0.45	-6.52	6.95e-11	5.24e-10	18	75514644	75522806	8162
ENSMUSG00000031411	Prame	preferentially expressed antigen in melanoma [Source:MGI Symbol;Acc:MGI:1923079]	-2.5	0.42	-5.99	2.14e-09	2.29e-08	-2.7	0.56	-4.8	1.61e-06	7.56e-06	X	135613001	135627705	14704
ENSMUSG00000004668	Abca13	ATP-binding cassette, sub-family A (ABC1), member 13 [Source:MGI Symbol;Acc:MGI:2388707]	-2.51	0.31	-8.15	3.79e-16	7.78e-15	-3.25	0.37	-8.74	2.32e-18	3.13e-17	11	9191941	9684259	492318
ENSMUSG00000029658	Wdr95	WD40 repeat domain 95 [Source:MGI Symbol;Acc:MGI:1923042]	-2.51	0.36	-7.02	2.19e-12	3.19e-11	-2.68	0.42	-6.37	1.89e-10	1.37e-09	5	149528678	149611894	83216
ENSMUSG00000101337	Dnah7c	dynein, axonemal, heavy chain 7C [Source:MGI Symbol;Acc:MGI:3639762]	-2.51	0.38	-6.59	4.28e-11	5.53e-10	-2.54	0.47	-5.35	8.85e-08	4.84e-07	1	46425591	46807476	381885
ENSMUSG00000092178	Gm45351	predicted gene 45351 [Source:MGI Symbol;Acc:MGI:5791187]	-2.51	0.39	-6.37	1.94e-10	2.32e-09	-2.93	0.52	-5.6	2.19e-08	1.29e-07	7	9868879	9876966	8087
ENSMUSG00000109284	B230311B06Rik	RIKEN cDNA B230311B06 gene [Source:MGI Symbol;Acc:MGI:2686541]	-2.52	0.23	-10.78	4.41e-27	1.85e-25	-2.62	0.28	-9.18	4.33e-20	6.57e-19	7	118592327	118596838	4511
ENSMUSG00000048865	Arhgap30	Rho GTPase activating protein 30 [Source:MGI Symbol;Acc:MGI:2684948]	-2.53	0.11	-23.32	2.86e-120	2.02e-117	-2.64	0.12	-22.22	2.33e-109	5.71e-107	1	171388953	171410298	21345
ENSMUSG00000000731	Aire	autoimmune regulator (autoimmune polyendocrinopathy candidiasis ectodermal dystrophy) [Source:MGI Symbol;Acc:MGI:1338803]	-2.53	0.14	-17.75	1.86e-70	4.24e-68	-3.8	0.14	-26.83	1.58e-158	9.53e-156	10	78030021	78043610	13589
ENSMUSG00000031654	Cbln1	cerebellin 1 precursor protein [Source:MGI Symbol;Acc:MGI:88281]	-2.53	0.21	-12.1	1.04e-33	6.18e-32	-2.99	0.25	-11.93	8.44e-33	2.5e-31	8	87468404	87472609	4205
ENSMUSG00000097312	Gm26870	predicted gene, 26870 [Source:MGI Symbol;Acc:MGI:5477364]	-2.53	0.23	-10.79	4.02e-27	1.7e-25	-4.01	0.35	-11.62	3.27e-31	8.96e-30	9	3000281	3038313	38032
ENSMUSG00000106989	Gm5989	predicted pseudogene 5989 [Source:MGI Symbol;Acc:MGI:3643846]	-2.53	0.39	-6.53	6.7e-11	8.5e-10	-3.65	0.55	-6.66	2.65e-11	2.07e-10	6	23157984	23160061	2077
ENSMUSG00000003476	Crhr2	corticotropin releasing hormone receptor 2 [Source:MGI Symbol;Acc:MGI:894312]	-2.54	0.28	-9.13	6.57e-20	1.79e-18	-2.85	0.34	-8.33	8.08e-17	9.74e-16	6	55090048	55133016	42968
ENSMUSG00000033343	Magea4	melanoma antigen, family A, 4 [Source:MGI Symbol;Acc:MGI:1333839]	-2.54	0.37	-6.87	6.46e-12	9.02e-11	-3.62	0.49	-7.42	1.2e-13	1.14e-12	X	72222016	72222964	948
ENSMUSG00000073650	Catip	ciliogenesis associated TTC17 interacting protein [Source:MGI Symbol;Acc:MGI:2685062]	-2.55	0.23	-11.01	3.41e-28	1.57e-26	-3.56	0.31	-11.62	3.19e-31	8.77e-30	1	74362107	74369321	7214
ENSMUSG00000079112	Fam90a1a	family with sequence similarity 90, member A1A [Source:MGI Symbol;Acc:MGI:2142877]	-2.55	0.42	-6.11	1e-09	1.11e-08	-2.78	0.57	-4.9	9.77e-07	4.73e-06	8	21958713	21964303	5590
ENSMUSG00000037390	Muc3	mucin 3, intestinal [Source:MGI Symbol;Acc:MGI:1203527]	-2.56	0.33	-7.84	4.39e-15	8.35e-14	-1.43	0.34	-4.17	3.08e-05	0.0001214	5	137134921	137149322	14401
ENSMUSG00000066688	Gm13083	predicted gene 13083 [Source:MGI Symbol;Acc:MGI:3650232]	-2.56	0.41	-6.27	3.53e-10	4.11e-09	-3.51	0.57	-6.14	8.1e-10	5.5e-09	4	143615002	143618595	3593
ENSMUSG00000081858	Gm14514	predicted gene 14514 [Source:MGI Symbol;Acc:MGI:3705639]	-2.56	0.41	-6.22	5.12e-10	5.87e-09	-3.44	0.57	-6.02	1.7e-09	1.11e-08	X	17252061	17254394	2333
ENSMUSG00000104243	Gm38153	predicted gene, 38153 [Source:MGI Symbol;Acc:MGI:5611381]	-2.56	0.42	-6.13	8.88e-10	9.92e-09	-2.81	0.56	-4.99	6.03e-07	3e-06	3	30561657	30562129	472
ENSMUSG00000020226	Slc5a4b	solute carrier family 5 (neutral amino acid transporters, system A), member 4b [Source:MGI Symbol;Acc:MGI:1890478]	-2.57	0.16	-15.92	4.52e-57	6.91e-55	-2.54	0.19	-13.15	1.6e-39	6.19e-38	10	76057493	76110961	53468
ENSMUSG00000000204	Slfn4	schlafen 4 [Source:MGI Symbol;Acc:MGI:1329010]	-2.57	0.41	-6.31	2.87e-10	3.36e-09	-2.86	0.52	-5.45	4.91e-08	2.77e-07	11	83175185	83190216	15031
ENSMUSG00000108043	Zim3	zinc finger, imprinted 3 [Source:MGI Symbol;Acc:MGI:2151058]	-2.57	0.41	-6.25	4.22e-10	4.87e-09	-3.41	0.57	-5.96	2.53e-09	1.62e-08	7	6955684	6977420	21736
ENSMUSG00000070495	Ctcfl	CCCTC-binding factor (zinc finger protein)-like [Source:MGI Symbol;Acc:MGI:3652571]	-2.58	0.19	-13.71	8.84e-43	8.13e-41	-3.25	0.21	-15.2	3.81e-52	2.13e-50	2	173093608	173119525	25917
ENSMUSG00000078926	Cdc20b	cell division cycle 20B [Source:MGI Symbol;Acc:MGI:3644472]	-2.58	0.41	-6.34	2.26e-10	2.67e-09	-2.2	0.53	-4.13	3.66e-05	0.0001429	13	113035110	113091195	56085
ENSMUSG00000030708	Dnajb13	DnaJ heat shock protein family (Hsp40) member B13 [Source:MGI Symbol;Acc:MGI:1916637]	-2.59	0.29	-9.08	1.09e-19	2.9e-18	-2.07	0.3	-7	2.54e-12	2.17e-11	7	100501715	100514960	13245
ENSMUSG00000021221	Dpf3	D4, zinc and double PHD fingers, family 3 [Source:MGI Symbol;Acc:MGI:1917377]	-2.59	0.29	-8.79	1.46e-18	3.58e-17	-2.8	0.36	-7.8	6.1e-15	6.38e-14	12	83213744	83487716	273972
ENSMUSG00000084919	Ptprtos	protein tyrosine phosphatase, receptor type T, opposite strand [Source:MGI Symbol;Acc:MGI:1924895]	-2.59	0.35	-7.37	1.71e-13	2.78e-12	-1.99	0.4	-4.99	6e-07	2.99e-06	2	162390812	162393945	3133
ENSMUSG00000051582	Otud6a	OTU domain containing 6A [Source:MGI Symbol;Acc:MGI:3644685]	-2.6	0.23	-11.27	1.92e-29	9.28e-28	-3.87	0.31	-12.47	1.08e-35	3.64e-34	X	100429012	100429885	873
ENSMUSG00000024526	Cidea	cell death-inducing DNA fragmentation factor, alpha subunit-like effector A [Source:MGI Symbol;Acc:MGI:1270845]	-2.6	0.27	-9.62	6.59e-22	2.06e-20	-2.6	0.29	-9.06	1.32e-19	1.94e-18	18	67343563	67367794	24231
ENSMUSG00000032065	Tex12	testis expressed gene 12 [Source:MGI Symbol;Acc:MGI:1913904]	-2.6	0.41	-6.33	2.5e-10	2.94e-09	-2.85	0.54	-5.24	1.6e-07	8.54e-07	9	50556818	50561325	4507
ENSMUSG00000060034	Ctf2	cardiotrophin 2 [Source:MGI Symbol;Acc:MGI:2684607]	-2.61	0.4	-6.52	7.23e-11	9.11e-10	-2.42	0.48	-5.02	5.3e-07	2.66e-06	7	127718105	127732166	14061
ENSMUSG00000078626	Gm12790	predicted gene 12790 [Source:MGI Symbol;Acc:MGI:3649398]	-2.61	0.41	-6.3	3.05e-10	3.57e-09	-3.01	0.55	-5.48	4.27e-08	2.43e-07	4	101967452	101981049	13597
ENSMUSG00000070343	Gm10288	predicted gene 10288 [Source:MGI Symbol;Acc:MGI:3704227]	-2.62	0.38	-7	2.61e-12	3.78e-11	-1.01	0.41	-2.45	0.01425	0.03391	3	146838810	146839347	537
ENSMUSG00000106683	Gm43263	predicted gene 43263 [Source:MGI Symbol;Acc:MGI:5663400]	-2.62	0.4	-6.52	7.06e-11	8.91e-10	-2.75	0.52	-5.31	1.08e-07	5.84e-07	8	69473491	69474842	1351
ENSMUSG00000072774	Zfp951	zinc finger protein 951 [Source:MGI Symbol;Acc:MGI:2441896]	-2.63	0.12	-22.78	6.51e-115	3.96e-112	-3.39	0.14	-23.92	1.72e-126	5.99e-124	5	104813168	104860070	46902
ENSMUSG00000000103	Zfy2	zinc finger protein 2, Y-linked [Source:MGI Symbol;Acc:MGI:99213]	-2.63	0.41	-6.38	1.79e-10	2.15e-09	-3.13	0.56	-5.57	2.52e-08	1.47e-07	Y	2106014	2170409	64395
ENSMUSG00000108942	Gm44660	predicted gene 44660 [Source:MGI Symbol;Acc:MGI:5753236]	-2.64	0.14	-18.79	9.98e-79	2.99e-76	-4.56	0.19	-23.76	9.61e-125	3.25e-122	7	19897333	19899798	2465
ENSMUSG00000033255	Gm5134	predicted gene 5134 [Source:MGI Symbol;Acc:MGI:3646667]	-2.64	0.21	-12.39	2.85e-35	1.89e-33	-3.95	0.33	-11.94	7.38e-33	2.2e-31	10	75954513	76009591	55078
ENSMUSG00000081402	Gm15455	predicted gene 15455 [Source:MGI Symbol;Acc:MGI:3705563]	-2.64	0.29	-9.14	6.11e-20	1.67e-18	-3.63	0.39	-9.39	6.23e-21	1e-19	1	33836123	33838680	2557
ENSMUSG00000087346	Gm5699	predicted gene 5699 [Source:MGI Symbol;Acc:MGI:3648192]	-2.64	0.41	-6.52	6.96e-11	8.8e-10	-3.11	0.54	-5.76	8.43e-09	5.15e-08	1	30998183	30998906	723
ENSMUSG00000070034	Sp110	Sp110 nuclear body protein [Source:MGI Symbol;Acc:MGI:1923364]	-2.65	0.21	-12.73	4.03e-37	2.81e-35	-2.34	0.22	-10.5	8.45e-26	1.8e-24	1	85576898	85598817	21919
ENSMUSG00000024863	Mbl2	mannose-binding lectin (protein C) 2 [Source:MGI Symbol;Acc:MGI:96924]	-2.65	0.41	-6.44	1.22e-10	1.49e-09	-2.97	0.54	-5.47	4.55e-08	2.57e-07	19	30232927	30239685	6758
ENSMUSG00000043773	1700048O20Rik	RIKEN cDNA 1700048O20 gene [Source:MGI Symbol;Acc:MGI:1920637]	-2.66	0.28	-9.54	1.37e-21	4.21e-20	-2.04	0.28	-7.19	6.68e-13	6.02e-12	9	121937222	121947016	9794
ENSMUSG00000066141	Gm11232	predicted gene 11232 [Source:MGI Symbol;Acc:MGI:3651439]	-2.66	0.41	-6.51	7.58e-11	9.52e-10	-2.95	0.54	-5.48	4.31e-08	2.45e-07	4	71755642	71757965	2323
ENSMUSG00000094374	Gm5435	predicted gene 5435 [Source:MGI Symbol;Acc:MGI:3643292]	-2.66	0.41	-6.41	1.48e-10	1.8e-09	-3.04	0.56	-5.47	4.42e-08	2.5e-07	12	82495418	82496537	1119
ENSMUSG00000026177	Slc11a1	solute carrier family 11 (proton-coupled divalent metal ion transporters), member 1 [Source:MGI Symbol;Acc:MGI:1345275]	-2.67	0.24	-11.05	2.29e-28	1.06e-26	-3.51	0.28	-12.74	3.35e-37	1.19e-35	1	74375194	74386062	10868
ENSMUSG00000094230	Gm21847	predicted gene, 21847 [Source:MGI Symbol;Acc:MGI:5434011]	-2.67	0.4	-6.68	2.36e-11	3.13e-10	-3.47	0.55	-6.3	3.01e-10	2.14e-09	5	15516488	15656679	140191
ENSMUSG00000018604	Tbx3	T-box 3 [Source:MGI Symbol;Acc:MGI:98495]	-2.68	0.11	-24.07	5.74e-128	5.46e-125	-3.4	0.12	-28.36	6.02e-177	5.84e-174	5	119670668	119684724	14056
ENSMUSG00000071773	Rhox1	reproductive homeobox 1 [Source:MGI Symbol;Acc:MGI:3580237]	-2.68	0.21	-13.04	7.47e-39	5.7e-37	-4.25	0.32	-13.21	7.88e-40	3.1e-38	X	37213803	37222258	8455
ENSMUSG00000027360	Hdc	histidine decarboxylase [Source:MGI Symbol;Acc:MGI:96062]	-2.69	0.29	-9.41	5.08e-21	1.51e-19	-2.2	0.3	-7.46	8.64e-14	8.3e-13	2	126593666	126619299	25633
ENSMUSG00000015314	Slamf6	SLAM family member 6 [Source:MGI Symbol;Acc:MGI:1353620]	-2.69	0.42	-6.47	9.72e-11	1.21e-09	-3.35	0.58	-5.82	5.73e-09	3.55e-08	1	171917514	171953170	35656
ENSMUSG00000009487	Otog	otogelin [Source:MGI Symbol;Acc:MGI:1202064]	-2.7	0.37	-7.23	4.66e-13	7.33e-12	-2.15	0.44	-4.88	1.06e-06	5.11e-06	7	46240986	46311434	70448
ENSMUSG00000031509	1700016D06Rik	RIKEN cDNA 1700016D06 gene [Source:MGI Symbol;Acc:MGI:1923663]	-2.71	0.4	-6.77	1.31e-11	1.78e-10	-3.75	0.56	-6.69	2.26e-11	1.77e-10	8	11654923	11701063	46140
ENSMUSG00000092622	Khdc3	KH domain containing 3, subcortical maternal complex member [Source:MGI Symbol;Acc:MGI:1914241]	-2.72	0.2	-13.8	2.48e-43	2.31e-41	-3.9	0.27	-14.39	5.81e-47	2.79e-45	9	73101835	73104438	2603
ENSMUSG00000041831	Sytl3	synaptotagmin-like 3 [Source:MGI Symbol;Acc:MGI:1933367]	-2.72	0.24	-11.51	1.2e-30	6.2e-29	-2.96	0.28	-10.61	2.62e-26	5.72e-25	17	6673457	6738042	64585
ENSMUSG00000083068	Gm11800	predicted gene 11800 [Source:MGI Symbol;Acc:MGI:3650447]	-2.72	0.41	-6.57	4.87e-11	6.28e-10	-3.51	0.57	-6.13	8.66e-10	5.86e-09	4	8118619	8119736	1117
ENSMUSG00000069053	Uba1y	ubiquitin-activating enzyme, Chr Y [Source:MGI Symbol;Acc:MGI:98891]	-2.73	0.13	-21.08	1.22e-98	5.68e-96	-2.54	0.14	-18.51	1.64e-76	1.79e-74	Y	818648	844224	25576
ENSMUSG00000022487	Gtsf1	gametocyte specific factor 1 [Source:MGI Symbol;Acc:MGI:1921424]	-2.73	0.19	-14.43	3.42e-47	3.66e-45	-4	0.26	-15.65	3.51e-55	2.14e-53	15	103402404	103430470	28066
ENSMUSG00000102114	BC048559	cDNA sequence BC048559 [Source:MGI Symbol;Acc:MGI:3814724]	-2.73	0.41	-6.72	1.8e-11	2.42e-10	-2.18	0.48	-4.59	4.4e-06	1.96e-05	10	41746720	41783437	36717
ENSMUSG00000058099	Nfam1	Nfat activating molecule with ITAM motif 1 [Source:MGI Symbol;Acc:MGI:1921289]	-2.74	0.25	-11.13	8.85e-29	4.16e-27	-2.24	0.25	-8.95	3.41e-19	4.85e-18	15	82997720	83033306	35586
ENSMUSG00000020805	Slc13a5	solute carrier family 13 (sodium-dependent citrate transporter), member 5 [Source:MGI Symbol;Acc:MGI:3037150]	-2.75	0.16	-17.51	1.22e-68	2.64e-66	-1.54	0.15	-10.04	1.07e-23	2.02e-22	11	72241988	72267222	25234
ENSMUSG00000019326	Aoc3	amine oxidase, copper containing 3 [Source:MGI Symbol;Acc:MGI:1306797]	-2.76	0.21	-13.35	1.11e-40	9.38e-39	-2.1	0.23	-9.25	2.32e-20	3.59e-19	11	101330604	101341938	11334
ENSMUSG00000040601	Nlrp4a	NLR family, pyrin domain containing 4A [Source:MGI Symbol;Acc:MGI:2443697]	-2.77	0.17	-16.66	2.51e-62	4.66e-60	-5.14	0.27	-19.3	5.25e-83	6.93e-81	7	26435112	26476142	41030
ENSMUSG00000020681	Ace	angiotensin I converting enzyme (peptidyl-dipeptidase A) 1 [Source:MGI Symbol;Acc:MGI:87874]	-2.78	0.18	-15.32	5.65e-53	7.46e-51	-2.49	0.21	-11.95	6.33e-33	1.9e-31	11	105967944	105989964	22020
ENSMUSG00000040726	Hesx1	homeobox gene expressed in ES cells [Source:MGI Symbol;Acc:MGI:96071]	-2.78	0.3	-9.4	5.65e-21	1.67e-19	-2.91	0.37	-7.78	7.05e-15	7.33e-14	14	27000361	27002329	1968
ENSMUSG00000085708	Gm16063	predicted gene 16063 [Source:MGI Symbol;Acc:MGI:3801955]	-2.78	0.41	-6.79	1.16e-11	1.58e-10	-3.08	0.54	-5.66	1.52e-08	9.05e-08	5	119625941	119634464	8523
ENSMUSG00000027794	Sohlh2	spermatogenesis and oogenesis specific basic helix-loop-helix 2 [Source:MGI Symbol;Acc:MGI:1921684]	-2.79	0.11	-25.24	1.48e-140	2.03e-137	-4.63	0.14	-32.11	3.11e-226	6.93e-223	3	55182027	55209957	27930
ENSMUSG00000046338	Gpat2	glycerol-3-phosphate acyltransferase 2, mitochondrial [Source:MGI Symbol;Acc:MGI:2684962]	-2.79	0.13	-21.34	5.28e-101	2.63e-98	-2.43	0.13	-18.84	3.72e-79	4.3e-77	2	127425198	127436092	10894
ENSMUSG00000048155	H2bfm	H2B histone family, member M [Source:MGI Symbol;Acc:MGI:1916639]	-2.8	0.41	-6.76	1.37e-11	1.86e-10	-3.23	0.56	-5.75	9.16e-09	5.58e-08	X	136927324	136928376	1052
ENSMUSG00000020017	Hal	histidine ammonia lyase [Source:MGI Symbol;Acc:MGI:96010]	-2.81	0.24	-11.86	1.86e-32	1.04e-30	-3.7	0.28	-13.35	1.14e-40	4.57e-39	10	93488767	93519304	30537
ENSMUSG00000058244	Olfr506	olfactory receptor 506 [Source:MGI Symbol;Acc:MGI:3030340]	-2.81	0.35	-8.02	1.09e-15	2.17e-14	-3.37	0.45	-7.56	3.93e-14	3.87e-13	7	108610786	108615340	4554
ENSMUSG00000089994	Gm16239	predicted gene 16239 [Source:MGI Symbol;Acc:MGI:3801746]	-2.82	0.38	-7.46	8.98e-14	1.51e-12	-3.05	0.48	-6.4	1.54e-10	1.13e-09	10	99179183	99184610	5427
ENSMUSG00000078206	Fthl17d	ferritin, heavy polypeptide-like 17, member D [Source:MGI Symbol;Acc:MGI:3713070]	-2.83	0.41	-6.94	3.9e-12	5.54e-11	-3.17	0.53	-5.95	2.64e-09	1.69e-08	X	8985899	8986755	856
ENSMUSG00000107346	Gm43225	predicted gene 43225 [Source:MGI Symbol;Acc:MGI:5663362]	-2.84	0.4	-7.16	7.99e-13	1.23e-11	-3.86	0.54	-7.2	5.87e-13	5.31e-12	5	93694993	93697721	2728
ENSMUSG00000089991	Gm16332	predicted gene 16332 [Source:MGI Symbol;Acc:MGI:3840155]	-2.84	0.41	-7.02	2.25e-12	3.27e-11	-2.85	0.53	-5.34	9.5e-08	5.17e-07	1	139862956	139936477	73521
ENSMUSG00000095717	Gm2056	predicted gene 2056 [Source:MGI Symbol;Acc:MGI:3780224]	-2.85	0.4	-7.09	1.33e-12	1.99e-11	-3.81	0.56	-6.8	1.04e-11	8.41e-11	12	88027003	88027438	435
ENSMUSG00000010796	Asz1	ankyrin repeat, SAM and basic leucine zipper domain containing 1 [Source:MGI Symbol;Acc:MGI:1921318]	-2.86	0.38	-7.48	7.2e-14	1.22e-12	-3.41	0.5	-6.81	9.62e-12	7.81e-11	6	18050963	18109061	58098
ENSMUSG00000068252	Apol7b	apolipoprotein L 7b [Source:MGI Symbol;Acc:MGI:3583950]	-2.87	0.39	-7.26	3.96e-13	6.26e-12	-3.31	0.52	-6.36	2.06e-10	1.48e-09	15	77422209	77447492	25283
ENSMUSG00000074804	AU015228	expressed sequence AU015228 [Source:MGI Symbol;Acc:MGI:2139152]	-2.87	0.4	-7.18	7.07e-13	1.09e-11	-3.23	0.53	-6.15	7.85e-10	5.33e-09	2	130100523	130101843	1320
ENSMUSG00000032999	Nlrp4f	NLR family, pyrin domain containing 4F [Source:MGI Symbol;Acc:MGI:2145528]	-2.88	0.23	-12.76	2.65e-37	1.89e-35	-2.35	0.23	-10.41	2.31e-25	4.8e-24	13	65177110	65205716	28606
ENSMUSG00000046180	4930550L24Rik	RIKEN cDNA 4930550L24 gene [Source:MGI Symbol;Acc:MGI:1922602]	-2.89	0.4	-7.15	8.99e-13	1.38e-11	-2.92	0.51	-5.72	1.04e-08	6.29e-08	X	58909359	58920304	10945
ENSMUSG00000053856	Dnajc5g	DnaJ heat shock protein family (Hsp40) member C5 gamma [Source:MGI Symbol;Acc:MGI:3045263]	-2.89	0.41	-6.99	2.74e-12	3.95e-11	-2.33	0.5	-4.66	3.22e-06	1.46e-05	5	31106284	31112526	6242
ENSMUSG00000001444	Tbx21	T-box 21 [Source:MGI Symbol;Acc:MGI:1888984]	-2.9	0.31	-9.51	1.96e-21	5.96e-20	-2.1	0.33	-6.35	2.17e-10	1.56e-09	11	97098070	97115331	17261
ENSMUSG00000026301	Iqca	IQ motif containing with AAA domain [Source:MGI Symbol;Acc:MGI:1922168]	-2.9	0.4	-7.29	3.14e-13	5e-12	-3.21	0.52	-6.19	5.87e-10	4.03e-09	1	90042131	90153401	111270
ENSMUSG00000021999	Cpb2	carboxypeptidase B2 (plasma) [Source:MGI Symbol;Acc:MGI:1891837]	-2.9	0.4	-7.22	5.28e-13	8.27e-12	-3.3	0.53	-6.23	4.59e-10	3.19e-09	14	75242286	75283551	41265
ENSMUSG00000082088	Gm15753	predicted gene 15753 [Source:MGI Symbol;Acc:MGI:3783195]	-2.92	0.36	-8.06	7.9e-16	1.59e-14	-2.9	0.43	-6.79	1.14e-11	9.18e-11	5	137720353	137721740	1387
ENSMUSG00000104941	Gm8953	predicted gene 8953 [Source:MGI Symbol;Acc:MGI:3648962]	-2.92	0.41	-7.18	7.19e-13	1.11e-11	-3.21	0.54	-5.92	3.17e-09	2.01e-08	5	12354696	12355787	1091
ENSMUSG00000096497	Olfr787	olfactory receptor 787 [Source:MGI Symbol;Acc:MGI:3030621]	-2.92	0.41	-7.1	1.22e-12	1.84e-11	-3.16	0.54	-5.84	5.1e-09	3.17e-08	10	129461861	129467485	5624
ENSMUSG00000031397	Tktl1	transketolase-like 1 [Source:MGI Symbol;Acc:MGI:1933244]	-2.94	0.3	-9.76	1.73e-22	5.62e-21	-2.89	0.35	-8.23	1.8e-16	2.12e-15	X	74177258	74208500	31242
ENSMUSG00000085723	Gm15915	predicted gene 15915 [Source:MGI Symbol;Acc:MGI:3801763]	-2.94	0.39	-7.59	3.28e-14	5.73e-13	-3.23	0.52	-6.26	3.86e-10	2.71e-09	10	93674217	93683322	9105
ENSMUSG00000067764	Xlr5c	X-linked lymphocyte-regulated 5C [Source:MGI Symbol;Acc:MGI:1350981]	-2.94	0.4	-7.31	2.64e-13	4.24e-12	-3.36	0.54	-6.27	3.59e-10	2.54e-09	X	73282895	73292976	10081
ENSMUSG00000010592	Dazl	deleted in azoospermia-like [Source:MGI Symbol;Acc:MGI:1342328]	-2.95	0.15	-19.64	7.35e-86	2.82e-83	-4.12	0.16	-25.14	1.74e-139	7.44e-137	17	50279393	50293599	14206
ENSMUSG00000091556	Gm14569	predicted gene 14569 [Source:MGI Symbol;Acc:MGI:3705243]	-2.95	0.27	-10.98	4.7e-28	2.13e-26	-2.95	0.3	-9.73	2.2e-22	3.85e-21	X	36423600	36491830	68230
ENSMUSG00000098171	Gm9621	predicted gene 9621 [Source:MGI Symbol;Acc:MGI:3780029]	-2.95	0.4	-7.33	2.37e-13	3.81e-12	-3.59	0.55	-6.54	6.2e-11	4.69e-10	9	93391367	93392370	1003
ENSMUSG00000016626	Nlrp14	NLR family, pyrin domain containing 14 [Source:MGI Symbol;Acc:MGI:1924108]	-2.97	0.19	-15.67	2.44e-55	3.43e-53	-2.23	0.19	-11.84	2.43e-32	7.03e-31	7	107166989	107198102	31113
ENSMUSG00000060685	Fthl17c	ferritin, heavy polypeptide-like 17, member C [Source:MGI Symbol;Acc:MGI:3705221]	-2.97	0.26	-11.33	8.81e-30	4.33e-28	-3.69	0.33	-11.1	1.21e-28	2.91e-27	X	8975709	8976559	850
ENSMUSG00000024806	Mlana	melan-A [Source:MGI Symbol;Acc:MGI:108454]	-2.97	0.32	-9.19	3.91e-20	1.09e-18	-3.53	0.41	-8.67	4.49e-18	5.94e-17	19	29697920	29708448	10528
ENSMUSG00000095799	Gm8332	predicted pseudogene 8332 [Source:MGI Symbol;Acc:MGI:3644018]	-2.97	0.41	-7.21	5.51e-13	8.62e-12	-3.18	0.55	-5.81	6.08e-09	3.76e-08	12	88249665	88250100	435
ENSMUSG00000058603	Rpl28-ps1	ribosomal protein L28, pseudogene 1 [Source:MGI Symbol;Acc:MGI:3705349]	-2.98	0.32	-9.4	5.59e-21	1.66e-19	-1.08	0.32	-3.39	0.0007106	0.002229	1	128038568	128038982	414
ENSMUSG00000024774	Ankrd22	ankyrin repeat domain 22 [Source:MGI Symbol;Acc:MGI:1277101]	-2.98	0.4	-7.52	5.31e-14	9.1e-13	-1.29	0.41	-3.12	0.001811	0.005261	19	34122548	34166053	43505
ENSMUSG00000103406	Gm5541	predicted gene 5541 [Source:MGI Symbol;Acc:MGI:3645005]	-2.99	0.39	-7.58	3.54e-14	6.18e-13	-3.65	0.53	-6.92	4.56e-12	3.82e-11	3	93628639	93629752	1113
ENSMUSG00000075269	Bex6	brain expressed family member 6 [Source:MGI Symbol;Acc:MGI:3588247]	-2.99	0.41	-7.29	3.18e-13	5.05e-12	-2.86	0.53	-5.42	6.12e-08	3.42e-07	16	32186185	32186949	764
ENSMUSG00000111713	Gm20234	predicted gene, 20234 [Source:MGI Symbol;Acc:MGI:5012419]	-3	0.39	-7.67	1.78e-14	3.21e-13	-3.39	0.51	-6.6	4.05e-11	3.12e-10	11	83065751	83071246	5495
ENSMUSG00000074109	Mrgprx2	MAS-related GPR, member X2 [Source:MGI Symbol;Acc:MGI:3588270]	-3	0.4	-7.5	6.6e-14	1.12e-12	-3.61	0.54	-6.62	3.51e-11	2.72e-10	7	48478618	48499321	20703
ENSMUSG00000090268	Gm5286	predicted gene 5286 [Source:MGI Symbol;Acc:MGI:3644284]	-3	0.4	-7.46	8.67e-14	1.46e-12	-3.25	0.53	-6.18	6.53e-10	4.47e-09	3	94196713	94199802	3089
ENSMUSG00000078512	Pramef6	PRAME family member 6 [Source:MGI Symbol;Acc:MGI:3649940]	-3	0.41	-7.28	3.32e-13	5.27e-12	-3.69	0.57	-6.52	7.09e-11	5.34e-10	4	143894236	143900380	6144
ENSMUSG00000052477	C130026I21Rik	RIKEN cDNA C130026I21 gene [Source:MGI Symbol;Acc:MGI:3612702]	-3.01	0.26	-11.64	2.7e-31	1.43e-29	-3.7	0.33	-11.1	1.25e-28	3.01e-27	1	84992689	85270566	277877
ENSMUSG00000098246	Gm7627	predicted gene 7627 [Source:MGI Symbol;Acc:MGI:3643954]	-3.01	0.41	-7.41	1.3e-13	2.15e-12	-3.53	0.55	-6.44	1.22e-10	8.97e-10	7	69605841	69606840	999
ENSMUSG00000104496	Gm5837	predicted gene 5837 [Source:MGI Symbol;Acc:MGI:3648028]	-3.02	0.35	-8.53	1.46e-17	3.28e-16	-3.03	0.42	-7.13	9.85e-13	8.74e-12	1	139928239	139929608	1369
ENSMUSG00000022432	Smc1b	structural maintenance of chromosomes 1B [Source:MGI Symbol;Acc:MGI:2154049]	-3.03	0.16	-18.78	1.17e-78	3.47e-76	-4.42	0.2	-22.51	3.35e-112	8.8e-110	15	85064690	85131957	67267
ENSMUSG00000046005	D830044D21Rik	RIKEN cDNA D830044D21 gene [Source:MGI Symbol;Acc:MGI:2444378]	-3.03	0.38	-7.94	2.01e-15	3.93e-14	-3.93	0.52	-7.58	3.44e-14	3.4e-13	14	31906527	31929879	23352
ENSMUSG00000058396	Gpr182	G protein-coupled receptor 182 [Source:MGI Symbol;Acc:MGI:109545]	-3.03	0.39	-7.8	6.04e-15	1.13e-13	-3.44	0.51	-6.8	1.07e-11	8.61e-11	10	127747275	127751732	4457
ENSMUSG00000083489	Gm11784	predicted gene 11784 [Source:MGI Symbol;Acc:MGI:3649457]	-3.03	0.41	-7.42	1.2e-13	1.99e-12	-2.65	0.5	-5.34	9.34e-08	5.09e-07	4	3386845	3388691	1846
ENSMUSG00000046957	Spz1	spermatogenic leucine zipper 1 [Source:MGI Symbol;Acc:MGI:1930801]	-3.04	0.39	-7.79	6.68e-15	1.25e-13	-3.85	0.54	-7.18	6.8e-13	6.12e-12	13	92574630	92576232	1602
ENSMUSG00000092174	Gm7029	predicted gene 7029 [Source:MGI Symbol;Acc:MGI:3779650]	-3.04	0.4	-7.57	3.67e-14	6.4e-13	-3.49	0.53	-6.56	5.45e-11	4.14e-10	17	33866878	33874116	7238
ENSMUSG00000098534	Gm27167	predicted gene 27167 [Source:MGI Symbol;Acc:MGI:5521010]	-3.05	0.25	-12.24	1.9e-34	1.2e-32	-3.27	0.29	-11.17	5.69e-29	1.4e-27	8	86902452	86919422	16970
ENSMUSG00000029608	Rph3a	rabphilin 3A [Source:MGI Symbol;Acc:MGI:102788]	-3.05	0.37	-8.18	2.95e-16	6.09e-15	-2.89	0.45	-6.4	1.57e-10	1.15e-09	5	120940498	121010092	69594
ENSMUSG00000067768	Xlr4b	X-linked lymphocyte-regulated 4B [Source:MGI Symbol;Acc:MGI:1350975]	-3.05	0.4	-7.62	2.55e-14	4.52e-13	-3.15	0.51	-6.17	6.86e-10	4.69e-09	X	73214332	73222453	8121
ENSMUSG00000084034	Gm12617	predicted gene 12617 [Source:MGI Symbol;Acc:MGI:3649880]	-3.06	0.37	-8.34	7.39e-17	1.59e-15	-3.15	0.45	-7.04	1.92e-12	1.66e-11	11	60692694	60693075	381
ENSMUSG00000058328	Xlr5a	X-linked lymphocyte-regulated 5A [Source:MGI Symbol;Acc:MGI:3574108]	-3.08	0.4	-7.62	2.56e-14	4.53e-13	-3.03	0.52	-5.86	4.61e-09	2.88e-08	X	73107634	73292976	185342
ENSMUSG00000061397	Krt79	keratin 79 [Source:MGI Symbol;Acc:MGI:2385030]	-3.09	0.24	-12.64	1.2e-36	8.21e-35	-2.49	0.25	-9.95	2.42e-23	4.49e-22	15	101929331	101940324	10993
ENSMUSG00000108550	Gm44736	predicted gene 44736 [Source:MGI Symbol;Acc:MGI:5753312]	-3.09	0.39	-7.9	2.82e-15	5.47e-14	-3.62	0.51	-7.06	1.72e-12	1.49e-11	7	73670298	73672390	2092
ENSMUSG00000085973	Gm14742	predicted gene 14742 [Source:MGI Symbol;Acc:MGI:3705303]	-3.09	0.4	-7.76	8.27e-15	1.54e-13	-3.17	0.51	-6.22	4.82e-10	3.34e-09	X	77802350	77803280	930
ENSMUSG00000074424	Gm10696	predicted gene 10696 [Source:MGI Symbol;Acc:MGI:3702972]	-3.09	0.41	-7.57	3.79e-14	6.6e-13	-3.72	0.55	-6.75	1.47e-11	1.17e-10	3	94174411	94178193	3782
ENSMUSG00000066861	Oas1g	2'-5' oligoadenylate synthetase 1G [Source:MGI Symbol;Acc:MGI:97429]	-3.1	0.23	-13.64	2.35e-42	2.12e-40	-1.87	0.22	-8.33	8.21e-17	9.88e-16	5	120876141	120887613	11472
ENSMUSG00000079374	Gm8334	predicted gene 8334 [Source:MGI Symbol;Acc:MGI:3648921]	-3.1	0.39	-7.98	1.48e-15	2.91e-14	-3.93	0.53	-7.37	1.69e-13	1.59e-12	X	148613252	148615153	1901
ENSMUSG00000079536	Gm6880	predicted gene 6880 [Source:MGI Symbol;Acc:MGI:3644285]	-3.12	0.38	-8.11	5.23e-16	1.07e-14	-3.81	0.52	-7.31	2.7e-13	2.51e-12	X	74480286	74481399	1113
ENSMUSG00000080916	Gm12463	predicted gene 12463 [Source:MGI Symbol;Acc:MGI:3650648]	-3.13	0.29	-10.65	1.74e-26	6.99e-25	-4.22	0.4	-10.63	2.13e-26	4.67e-25	4	44752276	44753125	849
ENSMUSG00000030359	Pzp	PZP, alpha-2-macroglobulin like [Source:MGI Symbol;Acc:MGI:87854]	-3.14	0.34	-9.32	1.13e-20	3.27e-19	-4.03	0.46	-8.77	1.74e-18	2.37e-17	6	128483566	128526720	43154
ENSMUSG00000044734	Serpinb1a	serine (or cysteine) peptidase inhibitor, clade B, member 1a [Source:MGI Symbol;Acc:MGI:1913472]	-3.15	0.23	-13.94	3.5e-44	3.36e-42	-3.59	0.26	-14	1.46e-44	6.52e-43	13	32842091	32851185	9094
ENSMUSG00000035201	B020004J07Rik	RIKEN cDNA B020004J07 gene [Source:MGI Symbol;Acc:MGI:3588238]	-3.15	0.37	-8.64	5.82e-18	1.36e-16	-4.12	0.5	-8.22	1.96e-16	2.3e-15	4	101834968	101844023	9055
ENSMUSG00000075611	Gm11545	predicted gene 11545 [Source:MGI Symbol;Acc:MGI:2144683]	-3.15	0.38	-8.27	1.34e-16	2.84e-15	-3	0.47	-6.42	1.37e-10	1e-09	11	94756975	94757763	788
ENSMUSG00000037940	Inpp4b	inositol polyphosphate-4-phosphatase, type II [Source:MGI Symbol;Acc:MGI:2158925]	-3.17	0.34	-9.44	3.76e-21	1.13e-19	-2.29	0.35	-6.6	4.25e-11	3.27e-10	8	81342555	82127914	785359
ENSMUSG00000094649	Gm7102	predicted gene 7102 [Source:MGI Symbol;Acc:MGI:3648735]	-3.18	0.35	-9.11	8.58e-20	2.31e-18	-3.42	0.44	-7.73	1.1e-14	1.13e-13	19	61174685	61176309	1624
ENSMUSG00000021125	Arg2	arginase type II [Source:MGI Symbol;Acc:MGI:1330806]	-3.19	0.26	-12.46	1.27e-35	8.52e-34	-2.68	0.27	-9.87	5.87e-23	1.06e-21	12	79130776	79156301	25525
ENSMUSG00000076430	Hus1b	HUS1 checkpoint clamp component B [Source:MGI Symbol;Acc:MGI:2671003]	-3.19	0.3	-10.81	3.07e-27	1.31e-25	-3.99	0.39	-10.13	4.1e-24	7.95e-23	13	30946572	30947759	1187
ENSMUSG00000052776	Oas1a	2'-5' oligoadenylate synthetase 1A [Source:MGI Symbol;Acc:MGI:2180860]	-3.2	0.18	-17.39	1.04e-67	2.14e-65	-1.43	0.16	-8.91	5.2e-19	7.33e-18	5	120896255	120907521	11266
ENSMUSG00000083258	Gm5939	predicted pseudogene 5939 [Source:MGI Symbol;Acc:MGI:3648845]	-3.21	0.4	-8.09	5.82e-16	1.18e-14	-3.66	0.52	-6.97	3.1e-12	2.63e-11	X	78855407	78858281	2874
ENSMUSG00000079845	Xlr4a	X-linked lymphocyte-regulated 4A [Source:MGI Symbol;Acc:MGI:3574098]	-3.22	0.4	-8.04	9.31e-16	1.86e-14	-3.38	0.52	-6.51	7.45e-11	5.59e-10	X	73074344	73082478	8134
ENSMUSG00000068323	Slc4a5	solute carrier family 4, sodium bicarbonate cotransporter, member 5 [Source:MGI Symbol;Acc:MGI:2443220]	-3.23	0.13	-24.97	1.31e-137	1.6e-134	-2.42	0.13	-18.54	1.03e-76	1.13e-74	6	83219827	83304945	85118
ENSMUSG00000082352	Gm13228	predicted gene 13228 [Source:MGI Symbol;Acc:MGI:3651932]	-3.23	0.24	-13.22	6.45e-40	5.23e-38	-3.65	0.31	-11.88	1.56e-32	4.55e-31	4	145574527	145575161	634
ENSMUSG00000091614	Gm17657	predicted gene, 17657 [Source:MGI Symbol;Acc:MGI:4937291]	-3.23	0.27	-12.11	8.89e-34	5.3e-32	-4.61	0.37	-12.33	5.95e-35	1.95e-33	17	29519280	29519790	510
ENSMUSG00000039138	4930591A17Rik	RIKEN cDNA 4930591A17 gene [Source:MGI Symbol;Acc:MGI:1915425]	-3.23	0.33	-9.89	4.82e-23	1.61e-21	-3.65	0.41	-8.87	7.59e-19	1.06e-17	2	179414935	179416882	1947
ENSMUSG00000028148	Them5	thioesterase superfamily member 5 [Source:MGI Symbol;Acc:MGI:1913448]	-3.23	0.34	-9.58	9.81e-22	3.03e-20	-1.75	0.33	-5.39	6.9e-08	3.83e-07	3	94342098	94347352	5254
ENSMUSG00000110186	Gm7789	predicted pseudogene 7789 [Source:MGI Symbol;Acc:MGI:3648689]	-3.24	0.3	-10.7	1.02e-26	4.19e-25	-5.06	0.49	-10.3	6.85e-25	1.39e-23	7	10988418	10996362	7944
ENSMUSG00000053909	Rhox10	reproductive homeobox 10 [Source:MGI Symbol;Acc:MGI:3580249]	-3.25	0.34	-9.7	3.15e-22	1.01e-20	-3.17	0.39	-8.13	4.36e-16	5.02e-15	X	38066474	38071691	5217
ENSMUSG00000072249	Fthl17f	ferritin, heavy polypeptide-like 17, member F [Source:MGI Symbol;Acc:MGI:3642941]	-3.25	0.35	-9.39	5.99e-21	1.77e-19	-3.99	0.48	-8.41	4.16e-17	5.13e-16	X	9063014	9063861	847
ENSMUSG00000046846	Spesp1	sperm equatorial segment protein 1 [Source:MGI Symbol;Acc:MGI:1913962]	-3.26	0.23	-14.05	8.19e-45	8.04e-43	-4.12	0.31	-13.28	3.09e-40	1.23e-38	9	62270728	62282208	11480
ENSMUSG00000035208	Slfn8	schlafen 8 [Source:MGI Symbol;Acc:MGI:2672859]	-3.27	0.36	-9.2	3.55e-20	9.92e-19	-2.19	0.37	-5.86	4.52e-09	2.83e-08	11	83002157	83020810	18653
ENSMUSG00000057836	Xlr3a	X-linked lymphocyte-regulated 3A [Source:MGI Symbol;Acc:MGI:109506]	-3.27	0.42	-7.87	3.66e-15	7.01e-14	-4.55	0.29	-15.91	5.7e-57	3.67e-55	X	73086292	73097095	10803
ENSMUSG00000020419	Hormad2	HORMA domain containing 2 [Source:MGI Symbol;Acc:MGI:1923078]	-3.28	0.18	-18.63	1.76e-77	4.95e-75	-2.72	0.16	-16.57	1.15e-61	8.72e-60	11	4345813	4441105	95292
ENSMUSG00000020061	Mybpc1	myosin binding protein C, slow-type [Source:MGI Symbol;Acc:MGI:1336213]	-3.28	0.36	-9.19	4.06e-20	1.13e-18	-3.56	0.45	-7.93	2.25e-15	2.45e-14	10	88518278	88605152	86874
ENSMUSG00000075070	4932412D23Rik	RIKEN cDNA 4932412D23 gene [Source:MGI Symbol;Acc:MGI:1922972]	-3.28	0.38	-8.56	1.12e-17	2.56e-16	-3.13	0.48	-6.51	7.41e-11	5.57e-10	16	42725701	42875762	150061
ENSMUSG00000102256	Gm38258	predicted gene, 38258 [Source:MGI Symbol;Acc:MGI:5611486]	-3.29	0.39	-8.46	2.61e-17	5.73e-16	-3.13	0.48	-6.53	6.57e-11	4.96e-10	3	30552696	30564243	11547
ENSMUSG00000079173	Zan	zonadhesin [Source:MGI Symbol;Acc:MGI:106656]	-3.31	0.25	-13.4	5.86e-41	4.97e-39	-3.67	0.3	-12.25	1.73e-34	5.51e-33	5	137378636	137477064	98428
ENSMUSG00000094215	Gm6489	predicted gene 6489 [Source:MGI Symbol;Acc:MGI:3646684]	-3.31	0.39	-8.55	1.23e-17	2.8e-16	-3.81	0.51	-7.53	4.93e-14	4.83e-13	1	31286944	31287640	696
ENSMUSG00000054763	Defb42	defensin beta 42 [Source:MGI Symbol;Acc:MGI:3033850]	-3.34	0.36	-9.37	7.38e-21	2.16e-19	-3.27	0.43	-7.69	1.44e-14	1.46e-13	14	63046990	63058149	11159
ENSMUSG00000048655	Ccdc169	coiled-coil domain containing 169 [Source:MGI Symbol;Acc:MGI:2444356]	-3.34	0.38	-8.69	3.57e-18	8.44e-17	-2.93	0.44	-6.64	3.04e-11	2.36e-10	3	55137338	55172935	35597
ENSMUSG00000096284	Tcstv1	2-cell-stage, variable group, member 1 [Source:MGI Symbol;Acc:MGI:1933437]	-3.34	0.39	-8.59	8.46e-18	1.95e-16	-4.08	0.53	-7.74	9.75e-15	1e-13	13	119893387	119894785	1398
ENSMUSG00000046435	Gm13078	predicted gene 13078 [Source:MGI Symbol;Acc:MGI:3650231]	-3.35	0.37	-9.07	1.14e-19	3.03e-18	-4.61	0.53	-8.66	4.53e-18	5.98e-17	4	143719454	143729158	9704
ENSMUSG00000108481	Gm33248	predicted gene, 33248 [Source:MGI Symbol;Acc:MGI:5592407]	-3.35	0.38	-8.87	7.47e-19	1.87e-17	-4.16	0.51	-8.08	6.57e-16	7.45e-15	7	129667404	129693400	25996
ENSMUSG00000060534	Dcc	deleted in colorectal carcinoma [Source:MGI Symbol;Acc:MGI:94869]	-3.36	0.37	-9.11	7.91e-20	2.14e-18	-4.14	0.5	-8.33	8.23e-17	9.9e-16	18	71258737	72351069	1092332
ENSMUSG00000108981	Gm15262	predicted gene 15262 [Source:MGI Symbol;Acc:MGI:3705232]	-3.37	0.37	-9.19	3.98e-20	1.11e-18	-3.17	0.43	-7.36	1.84e-13	1.73e-12	X	161287455	161366252	78797
ENSMUSG00000080158	Gm14385	predicted gene 14385 [Source:MGI Symbol;Acc:MGI:3650034]	-3.38	0.4	-8.37	5.94e-17	1.28e-15	-4.01	0.55	-7.27	3.66e-13	3.36e-12	2	174484700	174485576	876
ENSMUSG00000104831	B020017C02Rik	RIKEN cDNA B020017C02 gene [Source:MGI Symbol;Acc:MGI:3588285]	-3.39	0.36	-9.37	7.32e-21	2.14e-19	-3.92	0.46	-8.46	2.73e-17	3.42e-16	3	54632880	54634568	1688
ENSMUSG00000091119	Ccdc152	coiled-coil domain containing 152 [Source:MGI Symbol;Acc:MGI:3641617]	-3.39	0.37	-9.21	3.26e-20	9.16e-19	-3.68	0.48	-7.74	1.02e-14	1.05e-13	15	3280626	3303526	22900
ENSMUSG00000094237	AF067063	cDNA sequence AF067063 [Source:MGI Symbol;Acc:MGI:2687009]	-3.39	0.4	-8.4	4.58e-17	9.92e-16	-3.44	0.52	-6.64	3.18e-11	2.47e-10	13	119827960	119830216	2256
ENSMUSG00000070837	Aurkc	aurora kinase C [Source:MGI Symbol;Acc:MGI:1321119]	-3.42	0.17	-20.01	4.18e-89	1.67e-86	-4.6	0.24	-19.36	1.74e-83	2.32e-81	7	6995299	7003091	7792
ENSMUSG00000075046	Duxf3	double homeobox family member 3 [Source:MGI Symbol;Acc:MGI:1921649]	-3.42	0.37	-9.26	1.96e-20	5.58e-19	-4.67	0.53	-8.8	1.4e-18	1.92e-17	10	58229978	58232675	2697
ENSMUSG00000107418	Gm4782	predicted gene 4782 [Source:MGI Symbol;Acc:MGI:3646036]	-3.42	0.38	-9.06	1.27e-19	3.34e-18	-4.29	0.52	-8.22	2.07e-16	2.43e-15	6	50608636	50610682	2046
ENSMUSG00000111360	AC110091.2		-3.42	0.39	-8.89	6.07e-19	1.53e-17	-3.38	0.47	-7.13	9.94e-13	8.81e-12	9	120193088	120280327	87239
ENSMUSG00000047026	Acsm4	acyl-CoA synthetase medium-chain family member 4 [Source:MGI Symbol;Acc:MGI:2681844]	-3.43	0.3	-11.43	3.05e-30	1.55e-28	-4.07	0.4	-10.29	7.84e-25	1.59e-23	7	119690025	119714565	24540
ENSMUSG00000019817	Plagl1	pleiomorphic adenoma gene-like 1 [Source:MGI Symbol;Acc:MGI:1100874]	-3.44	0.24	-14.18	1.17e-45	1.18e-43	-3.18	0.27	-11.69	1.48e-31	4.12e-30	10	13060503	13131694	71191
ENSMUSG00000090013	Gm6507	predicted gene 6507 [Source:MGI Symbol;Acc:MGI:3645279]	-3.44	0.39	-8.79	1.56e-18	3.79e-17	-3.55	0.5	-7.13	9.93e-13	8.8e-12	6	89184671	89186025	1354
ENSMUSG00000110779	AC116726.1		-3.46	0.15	-23.14	1.8e-118	1.16e-115	-4.83	0.16	-29.88	3.29e-196	4.59e-193	10	50292645	50296142	3497
ENSMUSG00000037578	Pkd2l1	polycystic kidney disease 2-like 1 [Source:MGI Symbol;Acc:MGI:1352448]	-3.46	0.33	-10.61	2.69e-26	1.06e-24	-3.71	0.4	-9.18	4.5e-20	6.83e-19	19	44147636	44192442	44806
ENSMUSG00000000037	Scml2	sex comb on midleg-like 2 (Drosophila) [Source:MGI Symbol;Acc:MGI:1340042]	-3.51	0.11	-31.19	1.53e-213	4.17e-210	-1.83	0.1	-18.53	1.24e-76	1.35e-74	X	161117192	161258213	141021
ENSMUSG00000053208	Kat2b-ps	K(lysine) acetyltransferase 2B, pseudogene [Source:MGI Symbol;Acc:MGI:3648817]	-3.51	0.39	-8.89	5.85e-19	1.48e-17	-3.51	0.49	-7.1	1.27e-12	1.12e-11	5	93390601	93393091	2490
ENSMUSG00000079584	Gm364	predicted gene 364 [Source:MGI Symbol;Acc:MGI:2685210]	-3.52	0.15	-23.98	4.94e-127	4.51e-124	-4.58	0.19	-24.48	2.41e-132	9.27e-130	X	57409153	57488767	79614
ENSMUSG00000110365	Gm38947	predicted gene, 38947 [Source:MGI Symbol;Acc:MGI:5621832]	-3.52	0.24	-14.46	2.2e-47	2.38e-45	-4.08	0.31	-13.18	1.09e-39	4.23e-38	7	13192116	13197215	5099
ENSMUSG00000075571	Defb30	defensin beta 30 [Source:MGI Symbol;Acc:MGI:1920920]	-3.52	0.33	-10.67	1.44e-26	5.85e-25	-4.69	0.48	-9.67	4.03e-22	6.89e-21	14	63034086	63049960	15874
ENSMUSG00000060256	Tdpoz4	TD and POZ domain containing 4 [Source:MGI Symbol;Acc:MGI:3027904]	-3.52	0.35	-10.22	1.67e-24	6.04e-23	-4.04	0.46	-8.82	1.12e-18	1.54e-17	3	93796397	93797510	1113
ENSMUSG00000098211	Gm27045	predicted gene, 27045 [Source:MGI Symbol;Acc:MGI:5504160]	-3.59	0.31	-11.47	1.87e-30	9.53e-29	-3.96	0.38	-10.36	3.85e-25	7.93e-24	8	121542079	121543481	1402
ENSMUSG00000074768	Bhmt	betaine-homocysteine methyltransferase [Source:MGI Symbol;Acc:MGI:1339972]	-3.6	0.37	-9.76	1.64e-22	5.37e-21	-3.4	0.44	-7.78	7.01e-15	7.3e-14	13	93616890	93637961	21071
ENSMUSG00000083227	Gm11546	predicted gene 11546 [Source:MGI Symbol;Acc:MGI:3705839]	-3.61	0.38	-9.54	1.48e-21	4.51e-20	-3.8	0.48	-7.88	3.36e-15	3.6e-14	11	94797048	94797777	729
ENSMUSG00000052157	Gm650	predicted pseudogene 650 [Source:MGI Symbol;Acc:MGI:2685496]	-3.61	0.4	-9.08	1.12e-19	2.98e-18	-4.22	0.54	-7.77	8.08e-15	8.37e-14	X	155304198	155305749	1551
ENSMUSG00000081478	AA623943	expressed sequence AA623943 [Source:MGI Symbol;Acc:MGI:3035046]	-3.62	0.35	-10.43	1.9e-25	7.29e-24	-4.31	0.46	-9.38	6.79e-21	1.09e-19	11	94812618	94813348	730
ENSMUSG00000026246	Alppl2	alkaline phosphatase, placental-like 2 [Source:MGI Symbol;Acc:MGI:108009]	-3.63	0.38	-9.51	1.91e-21	5.82e-20	-3.87	0.48	-8.11	4.97e-16	5.7e-15	1	87086693	87089928	3235
ENSMUSG00000063881	Olfr376	olfactory receptor 376 [Source:MGI Symbol;Acc:MGI:3030210]	-3.63	0.4	-9.11	8.39e-20	2.27e-18	-3.41	0.5	-6.87	6.37e-12	5.27e-11	11	73371245	73377836	6591
ENSMUSG00000100786	Gm28940	predicted gene 28940 [Source:MGI Symbol;Acc:MGI:5579646]	-3.64	0.38	-9.65	4.78e-22	1.51e-20	-4.32	0.52	-8.35	6.67e-17	8.08e-16	1	82392492	82402746	10254
ENSMUSG00000025090	Ccdc172	coiled-coil domain containing 172 [Source:MGI Symbol;Acc:MGI:1922895]	-3.65	0.34	-10.86	1.72e-27	7.48e-26	-3.95	0.43	-9.29	1.48e-20	2.31e-19	19	58512001	58553085	41084
ENSMUSG00000095265	NA	NA	-3.66	0.38	-9.62	6.56e-22	2.05e-20	-4.6	0.53	-8.63	6.03e-18	7.86e-17	12	88083696	88084131	435
ENSMUSG00000083410	Gm14300	predicted gene 14300 [Source:MGI Symbol;Acc:MGI:3650106]	-3.66	0.39	-9.42	4.35e-21	1.3e-19	-3.97	0.5	-7.92	2.28e-15	2.49e-14	2	179612621	179613567	946
ENSMUSG00000086151	Gm5698	predicted gene 5698 [Source:MGI Symbol;Acc:MGI:3649020]	-3.66	0.39	-9.31	1.33e-20	3.82e-19	-4.08	0.51	-8.04	8.63e-16	9.69e-15	1	30977243	30977967	724
ENSMUSG00000044678	Ly6k	lymphocyte antigen 6 complex, locus K [Source:MGI Symbol;Acc:MGI:1923736]	-3.67	0.3	-12.14	6.27e-34	3.82e-32	-4.41	0.39	-11.16	6.21e-29	1.52e-27	15	74796873	74799986	3113
ENSMUSG00000089696	Gm4778	predicted gene 4778 [Source:MGI Symbol;Acc:MGI:3643869]	-3.67	0.36	-10.15	3.31e-24	1.18e-22	-4.19	0.47	-8.99	2.38e-19	3.43e-18	3	94264035	94266784	2749
ENSMUSG00000074365	Crxos	cone-rod homeobox, opposite strand [Source:MGI Symbol;Acc:MGI:2451355]	-3.69	0.21	-17.45	3.66e-68	7.69e-66	-3.57	0.24	-15.1	1.63e-51	8.86e-50	7	15882616	15904020	21404
ENSMUSG00000070777	Ceacam20	carcinoembryonic antigen-related cell adhesion molecule 20 [Source:MGI Symbol;Acc:MGI:1918851]	-3.71	0.27	-13.92	4.81e-44	4.56e-42	-3.24	0.27	-12.03	2.49e-33	7.59e-32	7	19965411	19991104	25693
ENSMUSG00000105960	6330410L21Rik	RIKEN cDNA 6330410L21 gene [Source:MGI Symbol;Acc:MGI:2441710]	-3.77	0.26	-14.42	3.99e-47	4.24e-45	-4	0.32	-12.33	6.58e-35	2.14e-33	3	129753757	129763884	10127
ENSMUSG00000020633	Dcdc2c	doublecortin domain containing 2C [Source:MGI Symbol;Acc:MGI:1915761]	-3.78	0.25	-15.33	5.05e-53	6.7e-51	-4.23	0.3	-14.21	7.69e-46	3.56e-44	12	28437794	28552303	114509
ENSMUSG00000040013	Fkbp6	FK506 binding protein 6 [Source:MGI Symbol;Acc:MGI:2137612]	-3.8	0.17	-21.84	1.06e-105	5.81e-103	-4.47	0.22	-20.32	8.31e-92	1.33e-89	5	135291703	135350044	58341
ENSMUSG00000070618	BC080695	cDNA sequence BC080695 [Source:MGI Symbol;Acc:MGI:3525148]	-3.81	0.37	-10.26	1.06e-24	3.87e-23	-4.44	0.5	-8.93	4.45e-19	6.3e-18	4	143551699	143573798	22099
ENSMUSG00000069793	Slfn9	schlafen 9 [Source:MGI Symbol;Acc:MGI:2445121]	-3.82	0.16	-23.71	2.81e-124	2.37e-121	-2.83	0.15	-18.26	1.63e-74	1.69e-72	11	82978389	82991830	13441
ENSMUSG00000073125	Xlr3b	X-linked lymphocyte-regulated 3B [Source:MGI Symbol;Acc:MGI:109505]	-3.83	0.3	-12.73	3.81e-37	2.67e-35	-3.11	0.31	-10.16	3.03e-24	5.91e-23	X	73192206	73202930	10724
ENSMUSG00000106632	Gm33466	predicted gene, 33466 [Source:MGI Symbol;Acc:MGI:5592625]	-3.84	0.33	-11.53	8.96e-31	4.65e-29	-3.89	0.4	-9.69	3.36e-22	5.8e-21	3	157720403	157726408	6005
ENSMUSG00000090693	Trim43a	tripartite motif-containing 43A [Source:MGI Symbol;Acc:MGI:3645218]	-3.84	0.34	-11.26	2.13e-29	1.03e-27	-4.36	0.42	-10.27	9.77e-25	1.97e-23	9	88580890	88588819	7929
ENSMUSG00000094796	BC147527	cDNA sequence BC147527 [Source:MGI Symbol;Acc:MGI:4840510]	-3.84	0.38	-10.07	7.48e-24	2.62e-22	-4.12	0.49	-8.4	4.62e-17	5.67e-16	13	120308145	120308649	504
ENSMUSG00000096619	Gm2035	predicted pseudogene 2035 [Source:MGI Symbol;Acc:MGI:3780204]	-3.9	0.34	-11.39	4.51e-30	2.25e-28	-4.77	0.48	-9.87	5.5e-23	9.94e-22	12	87919422	87919857	435
ENSMUSG00000095724	Gm21319	predicted gene, 21319 [Source:MGI Symbol;Acc:MGI:5434674]	-3.9	0.36	-10.91	9.89e-28	4.36e-26	-4.31	0.46	-9.46	3.2e-21	5.24e-20	12	87772424	87775755	3331
ENSMUSG00000092166	Gm7942	predicted gene 7942 [Source:MGI Symbol;Acc:MGI:3646599]	-3.91	0.35	-11.07	1.7e-28	7.9e-27	-4.4	0.46	-9.6	7.88e-22	1.33e-20	5	95106937	95111158	4221
ENSMUSG00000094219	Calhm3	calcium homeostasis modulator 3 [Source:MGI Symbol;Acc:MGI:3645665]	-3.93	0.35	-11.38	5.34e-30	2.66e-28	-4.03	0.43	-9.34	9.71e-21	1.54e-19	19	47151608	47157764	6156
ENSMUSG00000082454	Gm12183	predicted gene 12183 [Source:MGI Symbol;Acc:MGI:3652175]	-3.94	0.24	-16.51	3.13e-61	5.75e-59	-4.08	0.27	-14.99	8.96e-51	4.75e-49	11	48751866	48753714	1848
ENSMUSG00000096879	Gm4858	predicted gene 4858 [Source:MGI Symbol;Acc:MGI:3645677]	-3.94	0.36	-10.84	2.16e-27	9.31e-26	-3.9	0.43	-9.01	1.99e-19	2.87e-18	3	93068822	93075505	6683
ENSMUSG00000029848	Stra8	stimulated by retinoic acid gene 8 [Source:MGI Symbol;Acc:MGI:107917]	-3.95	0.16	-25.13	2.63e-139	3.39e-136	-5.58	0.22	-24.99	8.79e-138	3.63e-135	6	34920162	34939344	19182
ENSMUSG00000037028	Gm12800	predicted gene 12800 [Source:MGI Symbol;Acc:MGI:3652120]	-3.97	0.3	-13.08	4.54e-39	3.49e-37	-4.87	0.42	-11.66	1.99e-31	5.49e-30	4	101909120	101911908	2788
ENSMUSG00000081007	Gm11543	predicted gene 11543 [Source:MGI Symbol;Acc:MGI:3705877]	-3.98	0.37	-10.65	1.73e-26	6.96e-25	-4.52	0.5	-9.1	8.97e-20	1.33e-18	11	94828185	94828930	745
ENSMUSG00000073243	Gm9	predicted gene 9 [Source:MGI Symbol;Acc:MGI:2684855]	-3.99	0.38	-10.42	2.06e-25	7.9e-24	-2.56	0.4	-6.47	9.63e-11	7.15e-10	X	37209347	37211041	1694
ENSMUSG00000055780	Usp26	ubiquitin specific peptidase 26 [Source:MGI Symbol;Acc:MGI:1933247]	-4.01	0.13	-31.77	1.78e-221	5.56e-218	1.23	0.08	15.65	3.25e-55	1.98e-53	X	51753958	51801233	47275
ENSMUSG00000057321	Usp17ld	ubiquitin specific peptidase 17-like D [Source:MGI Symbol;Acc:MGI:3051372]	-4.01	0.33	-12.05	1.98e-33	1.16e-31	-4.27	0.4	-10.63	2.06e-26	4.51e-25	7	103249736	103252505	2769
ENSMUSG00000050623	Catsperz	cation channel sperm associated auxiliary subunit zeta [Source:MGI Symbol;Acc:MGI:1914327]	-4.02	0.23	-17.81	6.21e-71	1.45e-68	-3.73	0.25	-15.03	4.42e-51	2.36e-49	19	6922425	6925380	2955
ENSMUSG00000098010	Gm21542	predicted gene, 21542 [Source:MGI Symbol;Acc:MGI:5434897]	-4.04	0.36	-11.15	6.9e-29	3.27e-27	-3.88	0.43	-8.99	2.55e-19	3.65e-18	19	23666590	23667583	993
ENSMUSG00000087461	C230014O12Rik	RIKEN cDNA C230014O12 gene [Source:MGI Symbol;Acc:MGI:3045377]	-4.04	0.37	-10.81	3.13e-27	1.33e-25	-3.87	0.45	-8.56	1.11e-17	1.43e-16	2	34018288	34107735	89447
ENSMUSG00000057000	Nxf3	nuclear RNA export factor 3 [Source:MGI Symbol;Acc:MGI:2685230]	-4.06	0.17	-24.53	7.41e-133	7.73e-130	-3.15	0.16	-19.37	1.51e-83	2.03e-81	X	136072098	136085255	13157
ENSMUSG00000095180	Rhox5	reproductive homeobox 5 [Source:MGI Symbol;Acc:MGI:97538]	-4.12	0.12	-34.26	3.29e-257	2.4e-253	-2.35	0.1	-22.62	2.78e-113	7.56e-111	X	37804841	37808876	4035
ENSMUSG00000070890	Gm12794	predicted gene 12794 [Source:MGI Symbol;Acc:MGI:3795847]	-4.12	0.24	-17.4	7.91e-68	1.65e-65	-4.91	0.33	-15.06	3.03e-51	1.63e-49	4	101940406	101943183	2777
ENSMUSG00000084824	Gm16344	predicted gene 16344 [Source:MGI Symbol;Acc:MGI:3840129]	-4.16	0.16	-25.27	7.61e-141	1.11e-137	-4.52	0.19	-23.78	6.03e-125	2.07e-122	18	32021739	32026610	4871
ENSMUSG00000074502	Ubtfl1	upstream binding transcription factor, RNA polymerase I-like 1 [Source:MGI Symbol;Acc:MGI:3588290]	-4.16	0.35	-11.96	5.76e-33	3.29e-31	-4.23	0.43	-9.85	6.88e-23	1.24e-21	9	18404417	18413177	8760
ENSMUSG00000087332	Gm12690	predicted gene 12690 [Source:MGI Symbol;Acc:MGI:3650444]	-4.17	0.39	-10.82	2.8e-27	1.2e-25	-4.12	0.48	-8.64	5.53e-18	7.23e-17	4	99569499	99573011	3512
ENSMUSG00000108337	Gm4971	predicted gene 4971 [Source:MGI Symbol;Acc:MGI:3643321]	-4.18	0.39	-10.81	3.22e-27	1.36e-25	-4.98	0.31	-15.87	1.04e-56	6.64e-55	7	73685493	73686601	1108
ENSMUSG00000108473	Gm44739	predicted gene 44739 [Source:MGI Symbol;Acc:MGI:5753315]	-4.2	0.36	-11.79	4.54e-32	2.49e-30	-4.34	0.45	-9.74	2.06e-22	3.62e-21	7	73676879	73678305	1426
ENSMUSG00000026674	Ddr2	discoidin domain receptor family, member 2 [Source:MGI Symbol;Acc:MGI:1345277]	-4.25	0.2	-21.5	1.58e-102	8.25e-100	-4.72	0.23	-20.91	4.02e-97	7.47e-95	1	169972306	170110762	138456
ENSMUSG00000017950	Hnf4a	hepatic nuclear factor 4, alpha [Source:MGI Symbol;Acc:MGI:109128]	-4.25	0.32	-13.12	2.49e-39	1.95e-37	-3.72	0.35	-10.52	7.03e-26	1.51e-24	2	163506807	163572910	66103
ENSMUSG00000072109	A530040E14Rik	RIKEN cDNA A530040E14 gene [Source:MGI Symbol;Acc:MGI:3612703]	-4.26	0.28	-15.31	6.21e-53	8.14e-51	-4.91	0.37	-13.41	5.04e-41	2.03e-39	1	85105945	85114035	8090
ENSMUSG00000072791	Abcb5	ATP-binding cassette, sub-family B (MDR/TAP), member 5 [Source:MGI Symbol;Acc:MGI:1924956]	-4.26	0.31	-13.88	8.23e-44	7.77e-42	-4.02	0.34	-11.86	1.81e-32	5.26e-31	12	118867823	118966421	98598
ENSMUSG00000089789	Rdh1	retinol dehydrogenase 1 (all trans) [Source:MGI Symbol;Acc:MGI:1195275]	-4.28	0.34	-12.47	1.09e-35	7.3e-34	-4.25	0.42	-10.19	2.3e-24	4.52e-23	10	127759720	127768297	8577
ENSMUSG00000098832	Kdm4dl	lysine (K)-specific demethylase 4D-like [Source:MGI Symbol;Acc:MGI:3644125]	-4.28	0.35	-12.26	1.57e-34	9.98e-33	-4.5	0.44	-10.24	1.26e-24	2.51e-23	9	14450835	14452022	1187
ENSMUSG00000025519	Tktl2	transketolase-like 2 [Source:MGI Symbol;Acc:MGI:1921669]	-4.3	0.32	-13.42	4.87e-41	4.15e-39	-4.02	0.36	-11.32	1.04e-29	2.67e-28	8	66511755	66518335	6580
ENSMUSG00000078509	Pramef17	PRAME family member 17 [Source:MGI Symbol;Acc:MGI:3650199]	-4.3	0.38	-11.36	6.38e-30	3.16e-28	-4.49	0.48	-9.27	1.8e-20	2.8e-19	4	143991118	143994369	3251
ENSMUSG00000085757	Tslrn1	testis specific long noncoding RNA 1 [Source:MGI Symbol;Acc:MGI:1922795]	-4.31	0.36	-12.14	6.32e-34	3.84e-32	-4.75	0.46	-10.22	1.66e-24	3.29e-23	X	62510538	62527011	16473
ENSMUSG00000025838	Pramel6	preferentially expressed antigen in melanoma like 6 [Source:MGI Symbol;Acc:MGI:2156390]	-4.31	0.38	-11.4	4.22e-30	2.12e-28	-4.33	0.46	-9.36	8.12e-21	1.29e-19	2	87506564	87510872	4308
ENSMUSG00000095339	Zscan4b	zinc finger and SCAN domain containing 4B [Source:MGI Symbol;Acc:MGI:3645447]	-4.34	0.29	-14.99	8.65e-51	1.08e-48	-4.89	0.37	-13.1	3.08e-39	1.18e-37	7	10900739	10905050	4311
ENSMUSG00000074269	Rec114	REC114 meiotic recombination protein [Source:MGI Symbol;Acc:MGI:1920923]	-4.4	0.2	-22.45	1.39e-111	7.79e-109	-4.06	0.21	-19.68	3.06e-86	4.46e-84	9	58652849	58743964	91115
ENSMUSG00000079030	NA	NA	-4.4	0.3	-14.68	8.7e-49	9.86e-47	-5.01	0.39	-12.86	7.15e-38	2.59e-36	12	87973527	87980224	6697
ENSMUSG00000070902	Zfp352	zinc finger protein 352 [Source:MGI Symbol;Acc:MGI:2387418]	-4.41	0.34	-12.93	3.07e-38	2.28e-36	-4.21	0.4	-10.6	2.89e-26	6.28e-25	4	90218819	90225702	6883
ENSMUSG00000078511	Pramef25	PRAME family member 25 [Source:MGI Symbol;Acc:MGI:3649968]	-4.45	0.34	-13.14	1.88e-39	1.48e-37	-4.88	0.45	-10.94	7.56e-28	1.76e-26	4	143948579	143951016	2437
ENSMUSG00000070619	Gm13119	predicted gene 13119 [Source:MGI Symbol;Acc:MGI:3651680]	-4.46	0.28	-15.8	3.16e-56	4.61e-54	-5.37	0.38	-14.17	1.46e-45	6.69e-44	4	144357941	144364419	6478
ENSMUSG00000108831	Gm7957	predicted gene 7957 [Source:MGI Symbol;Acc:MGI:3643208]	-4.49	0.28	-16.13	1.52e-58	2.51e-56	-5.99	0.42	-14.11	3.25e-45	1.48e-43	7	83411976	83414578	2602
ENSMUSG00000057503	Olfr1459	olfactory receptor 1459 [Source:MGI Symbol;Acc:MGI:3031293]	-4.51	0.24	-18.89	1.4e-79	4.24e-77	-4.77	0.26	-18.07	5.47e-73	5.42e-71	19	13138020	13149549	11529
ENSMUSG00000092019	Gm4027	predicted gene 4027 [Source:MGI Symbol;Acc:MGI:3782201]	-4.51	0.32	-13.94	3.65e-44	3.49e-42	-5.52	0.44	-12.51	6.61e-36	2.25e-34	12	87618868	87622955	4087
ENSMUSG00000046372	Gm5590	predicted gene 5590 [Source:MGI Symbol;Acc:MGI:3645451]	-4.53	0.34	-13.5	1.67e-41	1.45e-39	-4.7	0.42	-11.24	2.69e-29	6.74e-28	7	39445829	39449221	3392
ENSMUSG00000096528	G430049J08Rik	RIKEN cDNA G430049J08 gene [Source:MGI Symbol;Acc:MGI:3645649]	-4.54	0.31	-14.77	2.45e-49	2.87e-47	-4.35	0.35	-12.58	2.58e-36	8.93e-35	18	3471629	3474315	2686
ENSMUSG00000093862	Gm5117	predicted gene 5117 [Source:MGI Symbol;Acc:MGI:3648041]	-4.6	0.35	-13.32	1.79e-40	1.5e-38	-4.36	0.4	-10.92	9.5e-28	2.21e-26	8	31737207	31739760	2553
ENSMUSG00000025038	Efhc2	EF-hand domain (C-terminal) containing 2 [Source:MGI Symbol;Acc:MGI:1921655]	-4.62	0.19	-24.96	1.87e-137	2.15e-134	-3.86	0.17	-22.22	1.97e-109	4.89e-107	X	17132048	17319368	187320
ENSMUSG00000095821	Tcstv3	2-cell-stage, variable group, member 3 [Source:MGI Symbol;Acc:MGI:2675349]	-4.62	0.38	-12.28	1.21e-34	7.71e-33	-3.86	0.41	-9.36	7.93e-21	1.26e-19	13	120317566	120318076	510
ENSMUSG00000067786	Nnat	neuronatin [Source:MGI Symbol;Acc:MGI:104716]	-4.63	0.27	-16.97	1.49e-64	2.93e-62	-3.6	0.27	-13.41	5.42e-41	2.18e-39	2	157560077	157562522	2445
ENSMUSG00000097581	NA	NA	-4.63	0.34	-13.73	6.58e-43	6.1e-41	-5.91	0.48	-12.26	1.43e-34	4.59e-33	12	87792579	87796877	4298
ENSMUSG00000006056	Calcoco2	calcium binding and coiled-coil domain 2 [Source:MGI Symbol;Acc:MGI:1343177]	-4.65	0.2	-23.7	3.84e-124	3.11e-121	-2.94	0.19	-15.21	2.94e-52	1.64e-50	11	96099325	96111964	12639
ENSMUSG00000054727	1700013H16Rik	RIKEN cDNA 1700013H16 gene [Source:MGI Symbol;Acc:MGI:1922764]	-4.66	0.3	-15.6	7.12e-55	9.8e-53	-4.71	0.36	-12.91	4.07e-38	1.49e-36	X	53742900	53757831	14931
ENSMUSG00000107821	Gm8038	predicted gene 8038 [Source:MGI Symbol;Acc:MGI:3644148]	-4.69	0.33	-14.11	3.16e-45	3.15e-43	-5.58	0.47	-12	3.63e-33	1.1e-31	6	50619840	50621884	2044
ENSMUSG00000095514	D13Ertd608e	DNA segment, Chr 13, ERATO Doi 608, expressed [Source:MGI Symbol;Acc:MGI:1277199]	-4.74	0.35	-13.63	2.77e-42	2.5e-40	-4.57	0.41	-11.1	1.24e-28	2.98e-27	13	119836005	119846570	10565
ENSMUSG00000095071	AF067061	cDNA sequence AF067061 [Source:MGI Symbol;Acc:MGI:2681166]	-4.76	0.31	-15.21	3.2e-52	4.14e-50	-4.59	0.36	-12.7	5.67e-37	1.99e-35	13	120263113	120264517	1404
ENSMUSG00000054568	Usp17la	ubiquitin specific peptidase 17-like A [Source:MGI Symbol;Acc:MGI:107699]	-4.77	0.25	-19.44	3.26e-84	1.19e-81	-5.01	0.29	-17.37	1.5e-67	1.35e-65	7	104857008	104862667	5659
ENSMUSG00000108045	Gm5576	predicted pseudogene 5576 [Source:MGI Symbol;Acc:MGI:3644832]	-4.77	0.34	-13.95	3.26e-44	3.14e-42	-5.41	0.46	-11.89	1.35e-32	3.96e-31	6	78215877	78217113	1236
ENSMUSG00000110693	Gm45899	predicted gene 45899 [Source:MGI Symbol;Acc:MGI:5805014]	-4.8	0.21	-23.27	8.43e-120	5.77e-117	-4.56	0.22	-20.94	2.4e-97	4.58e-95	8	75176457	75177733	1276
ENSMUSG00000110103	Zscan4-ps1	zinc finger and SCAN domain containing 4, pseudogene 1 [Source:MGI Symbol;Acc:MGI:3645953]	-4.8	0.3	-15.95	2.92e-57	4.5e-55	-5.14	0.37	-13.92	4.5e-44	1.98e-42	7	11065138	11069691	4553
ENSMUSG00000109202	Gm21037	predicted gene, 21037 [Source:MGI Symbol;Acc:MGI:5434392]	-4.82	0.29	-16.85	1.11e-63	2.12e-61	-5.55	0.39	-14.32	1.56e-46	7.4e-45	7	51152816	51155424	2608
ENSMUSG00000037910	1700018B24Rik	RIKEN cDNA 1700018B24 gene [Source:MGI Symbol;Acc:MGI:1913582]	-4.82	0.36	-13.33	1.56e-40	1.32e-38	-4.48	0.42	-10.71	9.22e-27	2.06e-25	3	48605731	48609102	3371
ENSMUSG00000034690	Nlrp4c	NLR family, pyrin domain containing 4C [Source:MGI Symbol;Acc:MGI:1890518]	-4.83	0.27	-17.69	5.02e-70	1.1e-67	-4.32	0.3	-14.57	4.49e-48	2.23e-46	7	6045160	6105150	59990
ENSMUSG00000079455	Gm16026	predicted pseudogene 16026 [Source:MGI Symbol;Acc:MGI:3783243]	-4.86	0.34	-14.49	1.32e-47	1.43e-45	-4.27	0.36	-11.82	3.07e-32	8.84e-31	1	85266697	85285491	18794
ENSMUSG00000107906	Gm5580	predicted pseudogene 5580 [Source:MGI Symbol;Acc:MGI:3646594]	-4.87	0.31	-15.62	5.15e-55	7.13e-53	-4.82	0.35	-13.84	1.5e-43	6.47e-42	6	116551140	116552502	1362
ENSMUSG00000090637	Gm6189	predicted gene 6189 [Source:MGI Symbol;Acc:MGI:3643154]	-4.87	0.34	-14.34	1.18e-46	1.22e-44	-5.03	0.42	-12.06	1.81e-33	5.59e-32	1	80383103	80385185	2082
ENSMUSG00000094635	Gm7104	predicted gene 7104 [Source:MGI Symbol;Acc:MGI:3779672]	-4.93	0.3	-16.24	2.62e-59	4.48e-57	-5.35	0.38	-14.05	7.38e-45	3.33e-43	12	88284534	88286055	1521
ENSMUSG00000053211	Zfy1	zinc finger protein 1, Y-linked [Source:MGI Symbol;Acc:MGI:99212]	-4.94	0.29	-17.28	6.31e-67	1.29e-64	-5.22	0.36	-14.64	1.57e-48	7.84e-47	Y	725127	797409	72282
ENSMUSG00000067702	Tuba3a	tubulin, alpha 3A [Source:MGI Symbol;Acc:MGI:1095406]	-4.98	0.11	-44.65	0	0	-4.76	0.12	-40.37	0	0	6	125278273	125286042	7769
ENSMUSG00000058976	Usp17lc	ubiquitin specific peptidase 17-like C [Source:MGI Symbol;Acc:MGI:107698]	-4.98	0.27	-18.22	3.39e-74	8.73e-72	-5	0.31	-15.96	2.41e-57	1.59e-55	7	103415071	103419880	4809
ENSMUSG00000095936	Zscan4e	zinc finger and SCAN domain containing 4E [Source:MGI Symbol;Acc:MGI:3643613]	-5	0.26	-19.23	2.11e-82	6.9e-80	-5.54	0.33	-16.98	1.15e-64	9.39e-63	7	11306377	11310682	4305
ENSMUSG00000078537	B020031M17Rik	RIKEN cDNA B020031M17 gene [Source:MGI Symbol;Acc:MGI:3588226]	-5.02	0.27	-18.93	6.53e-80	2.01e-77	-5.42	0.33	-16.4	1.96e-60	1.42e-58	13	119949356	119950806	1450
ENSMUSG00000055403	4933427D06Rik	RIKEN cDNA 4933427D06 gene [Source:MGI Symbol;Acc:MGI:3026922]	-5.04	0.22	-22.84	1.67e-115	1.05e-112	-4.71	0.24	-19.76	6.43e-87	9.57e-85	6	88950682	89110031	159349
ENSMUSG00000054272	Zscan4c	zinc finger and SCAN domain containing 4C [Source:MGI Symbol;Acc:MGI:2685243]	-5.05	0.23	-21.52	1.09e-102	5.82e-100	-5.61	0.29	-19.16	7.9e-82	1e-79	7	11005744	11010547	4803
ENSMUSG00000025839	Pramel7	preferentially expressed antigen in melanoma like 7 [Source:MGI Symbol;Acc:MGI:2156391]	-5.06	0.35	-14.31	1.92e-46	1.96e-44	-4.76	0.41	-11.58	5.43e-31	1.47e-29	2	87489086	87497093	8007
ENSMUSG00000071217	NA	NA	-5.07	0.32	-16.06	4.86e-58	7.76e-56	-5.47	0.4	-13.54	8.83e-42	3.62e-40	12	87895369	87895804	435
ENSMUSG00000078508	Gm13128	predicted gene 13128 [Source:MGI Symbol;Acc:MGI:3651261]	-5.08	0.34	-14.99	8.37e-51	1.05e-48	-5.39	0.44	-12.37	3.93e-35	1.3e-33	4	144330248	144333465	3217
ENSMUSG00000110190	Zscan4-ps2	zinc finger and SCAN domain containing 4, pseudogene 2 [Source:MGI Symbol;Acc:MGI:3708487]	-5.09	0.24	-21.2	8.85e-100	4.31e-97	-5.63	0.3	-19.06	5.42e-81	6.64e-79	7	11514309	11519111	4802
ENSMUSG00000050424	Pnma5	paraneoplastic antigen family 5 [Source:MGI Symbol;Acc:MGI:2180566]	-5.11	0.13	-39.85	0	0	-2.68	0.09	-29.95	4.83e-197	7.18e-194	X	73033980	73037103	3123
ENSMUSG00000041583	Obox6	oocyte specific homeobox 6 [Source:MGI Symbol;Acc:MGI:2149036]	-5.14	0.32	-16.02	9.63e-58	1.53e-55	-5.12	0.39	-13.24	5.23e-40	2.07e-38	7	15833240	15839678	6438
ENSMUSG00000000031	H19	H19, imprinted maternally expressed transcript [Source:MGI Symbol;Acc:MGI:95891]	-5.16	0.15	-33.72	3.11e-249	1.36e-245	-4.25	0.15	-28.33	1.36e-176	1.27e-173	7	142575528	142578143	2615
ENSMUSG00000067338	Tuba3b	tubulin, alpha 3B [Source:MGI Symbol;Acc:MGI:1095408]	-5.17	0.28	-18.6	3.45e-77	9.57e-75	-5.41	0.34	-15.78	4.52e-56	2.84e-54	6	145615756	145621479	5723
ENSMUSG00000093847	Gm5039	predicted gene 5039 [Source:MGI Symbol;Acc:MGI:3648085]	-5.19	0.29	-17.86	2.4e-71	5.66e-69	-5.8	0.38	-15.1	1.68e-51	9.11e-50	12	88321046	88321481	435
ENSMUSG00000075610	Tmem92	transmembrane protein 92 [Source:MGI Symbol;Acc:MGI:3034723]	-5.21	0.27	-19.28	7.38e-83	2.57e-80	-4.98	0.3	-16.57	1.24e-61	9.32e-60	11	94777216	94782703	5487
ENSMUSG00000109969	Zscan4-ps3	zinc finger and SCAN domain containing 4, pseudogene 3 [Source:MGI Symbol;Acc:MGI:3708489]	-5.27	0.26	-20.14	3.18e-90	1.29e-87	-5.58	0.31	-18.05	8.33e-73	8.22e-71	7	11609307	11614112	4805
ENSMUSG00000096323	Gm20767	predicted gene, 20767 [Source:MGI Symbol;Acc:MGI:5434123]	-5.27	0.29	-18.13	1.99e-73	4.89e-71	-5.15	0.33	-15.51	2.8e-54	1.66e-52	13	120154626	120155136	510
ENSMUSG00000043073	Usp17le	ubiquitin specific peptidase 17-like E [Source:MGI Symbol;Acc:MGI:107697]	-5.31	0.23	-23.22	2.95e-119	1.96e-116	-5.78	0.28	-20.62	1.68e-94	2.9e-92	7	104768048	104777470	9422
ENSMUSG00000062369	Usp17lb	ubiquitin specific peptidase 17-like B [Source:MGI Symbol;Acc:MGI:3051498]	-5.32	0.27	-19.56	3.74e-85	1.41e-82	-5.71	0.33	-17.36	1.63e-67	1.46e-65	7	104840256	104842603	2347
ENSMUSG00000073568	Arl14epl	ADP-ribosylation factor-like 14 effector protein-like [Source:MGI Symbol;Acc:MGI:2685795]	-5.37	0.16	-33.87	1.62e-251	8.85e-248	-4.1	0.14	-29.84	1.19e-195	1.56e-192	18	46925981	46934222	8241
ENSMUSG00000072905	Gm2016	predicted gene 2016 [Source:MGI Symbol;Acc:MGI:3780185]	-5.38	0.25	-21.49	1.91e-102	9.7e-100	-6.03	0.33	-18.36	2.54e-75	2.64e-73	12	87874071	87877859	3788
ENSMUSG00000096175	Gm21761	predicted gene, 21761 [Source:MGI Symbol;Acc:MGI:5433925]	-5.39	0.16	-32.88	4.55e-237	1.66e-233	-5.69	0.19	-30.46	9.96e-204	1.59e-200	13	119912094	119929272	17178
ENSMUSG00000094973	Gm8994	predicted gene 8994 [Source:MGI Symbol;Acc:MGI:3644226]	-5.41	0.26	-21.04	2.6e-98	1.19e-95	-5.69	0.31	-18.45	5.03e-76	5.34e-74	6	136327538	136329983	2445
ENSMUSG00000090714	Zscan4d	zinc finger and SCAN domain containing 4D [Source:MGI Symbol;Acc:MGI:3645954]	-5.45	0.23	-23.48	7.02e-122	5.13e-119	-5.63	0.26	-21.7	1.93e-104	4.35e-102	7	11161373	11166159	4786
ENSMUSG00000079034	Gm8300	predicted gene 8300 [Source:MGI Symbol;Acc:MGI:3643794]	-5.5	0.23	-24.35	5.83e-131	5.8e-128	-6.06	0.26	-22.9	5.17e-116	1.52e-113	12	87514315	87518266	3951
ENSMUSG00000110097	Zscan4a	zinc finger and SCAN domain containing 4A [Source:MGI Symbol;Acc:MGI:3708481]	-5.53	0.22	-25.65	4.63e-145	8.44e-142	-6.12	0.27	-22.8	4.49e-115	1.27e-112	7	10794241	10799057	4816
ENSMUSG00000070828	Zscan4f	zinc finger and SCAN domain containing 4F [Source:MGI Symbol;Acc:MGI:3708485]	-5.53	0.26	-21.19	1.17e-99	5.54e-97	-5.93	0.32	-18.68	7.88e-78	8.93e-76	7	11397914	11402318	4404
ENSMUSG00000108963	Gm16478	predicted pseudogene 16478 [Source:MGI Symbol;Acc:MGI:3648411]	-5.53	0.27	-20.37	2.8e-92	1.18e-89	-5.41	0.31	-17.24	1.38e-66	1.19e-64	7	51170516	51176537	6021
ENSMUSG00000095653	Gm21818	predicted gene, 21818 [Source:MGI Symbol;Acc:MGI:5433982]	-5.65	0.3	-18.77	1.29e-78	3.77e-76	-5.46	0.34	-15.85	1.33e-56	8.46e-55	13	120173183	120173696	513
ENSMUSG00000109176	Zfp264	zinc finger protein 264 [Source:MGI Symbol;Acc:MGI:2151059]	-5.78	0.23	-25.42	1.46e-142	2.45e-139	-6.86	0.35	-19.46	2.59e-84	3.61e-82	7	6977245	6991087	13842
ENSMUSG00000079029	Gm5662	predicted gene 5662 [Source:MGI Symbol;Acc:MGI:3648257]	-5.88	0.26	-22.47	8.01e-112	4.62e-109	-5.58	0.28	-19.76	6.1e-87	9.13e-85	12	88270639	88274500	3861
