# Supplementary material for: Distinct roles of haspin in stem cell division and male gametogenesis
Source: Sci Rep. 2021 Oct 6;11:19901. doi: 10.1038/s41598-021-99307-8 (PMC8494884; doi:10.1038/s41598-021-99307-8)
Supplement: Supplementary file 2 — Supplementary Information 2. [file 41598_2021_99307_MOESM2_ESM.xlsx]

## Sheet: Experiment
	Aurora B Localization Fig.2A	Total cell count		No Experimental repeats
		KO-Ctrl	KO	3
		158	125
	Aurora B Localization Fig.2B	Total cell count		No Experimental repeats
		OE Ctrl	OE	4
		156	128
	Spindle Length Fig.2C	Total cell count				No Experimental repeats
		KO Ctrl	KO	OE Ctrl	OE	4
		140	115	140	85
	Chr. Misalignment Fig.2C	Total cell count				No Experimental repeats
		KO Ctrl	KO	OE Ctrl	OE	3
		545	501	489	430
	Teratomas Fig.3Β	Tumors				No Experimental repeats
		KO Ctrl	KO	OE Ctrl	OE	1
		8	8	8	8
	Phases of Mitosis Fig.S6A	Total cell count				No Experimental repeats
		KO Ctrl	KO	OE Ctrl	OE	2
		300	376	400	550
	Duration of cell division Fig. S6B	Total cell count			No Experimental repeats
		Ctrl	OE	KO	5
		156	120	68
	Competitive Inhibition Assay Fig.6B	Total cell count						No Experimental repeats
		aPMM	H3T3K4R8	H3T3phK4me3R8me2	H3T3K4me3R8	H3T3K4R8me2	H3T3K4me3R8me2	3
		451	432	421	427	450	450
	Competitive Inhibition Assay Fig.6C	Total cell count									No Experimental repeats
		aPMM	H3T3K4R8	H3T3phK4me3R8me2	H3T3phK4R8	H3T3K4me3R8	H3T3K4R8me2	H3T3K4me3R8me2	H3T3phK4me3R8	H3T3phK4R8me2	3
		450	450	427	430	450	430	449	445	450

## Sheet: Statistics
	Experiment	Cell Type	p value	Statistics
	Aurora B Localization Fig.2A & B	KO Ctrl vs KO	1.2505e-24	chi-square
		OE Ctrl vs OE	0.012874
	Experiment	Cell Type	p value	Statistics
	Spindle Length Fig.2C	KO Ctrl vs KO	2.9907e-12	Mann-Whitney U test
		OE Ctrl vs OE	8.1863e-27
	Chr. Misalignment Fig.2C	KO Ctrl vs KO	< 0.00001	chi-square
		OE Ctrl vs OE	< 0.00001
	Experiment	Cell Type	p value	Statistics
	Teratomas Fig.3B	KO Ctrl vs KO	0.083451	t-test with equal variances (levene test >0.05)
		OE Ctrl vs OE	0.000389
	Experiment	Cell Type	p value	Statistics
	Fig.S4A & B Nuclear Surface Area	KO Ctrl vs KO	0.00204	Mann-Whitney U test
		OE Ctrl vs OE	0.000151
	Surface Area of foci	KO Ctrl vs KO	3.4238e-94	Mann-Whitney U test
		OE Ctrl vs OE	0.132834
	Number of foci	KO Ctrl vs KO	2.3e-05	Mann-Whitney U test
		OE Ctrl vs OE	1.1e-05
	Experiment	Cell Type	p value	Statistics
	Duration of cell division Fig. S6B	KO Ctrl vs KO	< 0.00001	chi-square
		OE Ctrl vs OE	0.086633
		KO vs OE	< 0.00001
	Experiment	peptides	p value	Statistics
	Competitive Inhibition Assay Fig.6C	no peptide vs H3T3K4R8	2.0379e-12	One Way anova (<0.001) with levene <0.05 and Welch <0.05 Tukey post-hoc test
		no peptide vs H3T3phK4me3R8me2	2.0379e-12
		no peptide vs H3T3K4me3R8	2.0379e-12
		no peptide vs H3T3K4R8me2	0.293347
		no peptide vs H3T3K4me3R8me2	2.0379e-12
		no peptide vs H3T3K4me3R8 & H3T3K4R8me2	2.0379e-12
		H3T3K4R8 vs H3T3phK4me3R8me2	2.0379e-12
		H3T3K4R8 vs H3T3K4me3R8	0.998407
		H3T3K4R8 vs H3T3K4R8me2	2.0379e-12
		H3T3K4R8 vs H3T3K4me3R8me2	2.0379e-12
		H3T3K4R8 vs H3T3K4me3R8 & H3T3K4R8me2	1.0029e-08
		H3T3phK4me3R8me2 vs H3T3K4me3R8	2.0379e-12
		H3T3phK4me3R8me2 vs H3T3K4R8me2	2.0379e-12
		H3T3phK4me3R8me2 vs H3T3K4me3R8me2	0.056071
		H3T3phK4me3R8me2 vs H3T3K4me3R8 & H3T3K4R8me2	2.0379e-12
		H3T3K4me3R8 vs H3T3K4R8me2	2.0379e-12
		H3T3K4me3R8 vs H3T3K4me3R8me2	2.0379e-12
		H3T3K4me3R8 vs H3T3K4me3R8 & H3T3K4R8me2	2.3906e-10
		H3T3K4R8me2 vs H3T3K4me3R8me2	2.0379e-12
		H3T3K4R8me2 vs H3T3K4me3R8 & H3T3K4R8me2	2.0379e-12
		H3T3K4me3R8me2 vs H3T3K4me3R8 & H3T3K4R8me2	2.0379e-12
	Experiment	peptides	p value	Statistics
	Competitive Inhibition Assay Fig.6D	no peptide vs H3T3K4R8	0.977217	One Way anova (<0.001) with levene <0.05 and Welch <0.05 Tukey post-hoc test
		no peptide vs H3T3phK4me3R8me2	3.1748e-12
		no peptide vs H3T3phK4R8	3.1748e-12
		no peptide vs H3T3K4me3R8	0.465703
		no peptide vs H3T3K4R8me2	3.1748e-12
		no peptide vs H3T3K4me3R8me2	3.1748e-12
		no peptide vs H3T3phK4me3R8	3.1748e-12
		no peptide vs H3T3phK4R8me2	3.1748e-12
		no peptide vs H3T3phK4R8 & H3T3K4me3R8me2	3.1748e-12
		H3T3K4R8 vs H3T3phK4me3R8me2	3.1748e-12
		H3T3K4R8 vs H3T3phK4R8	3.1748e-12
		H3T3K4R8 vs H3T3K4me3R8	0.991105
		H3T3K4R8 vs H3T3K4R8me2	3.1748e-12
		H3T3K4R8 vs H3T3K4me3R8me2	3.1748e-12
		H3T3K4R8 vs H3T3phK4me3R8	3.1748e-12
		H3T3K4R8 vs H3T3phK4R8me2	3.1748e-12
		H3T3K4R8 vs H3T3phK4R8 & H3T3K4me3R8me2	3.1748e-12
		H3T3phK4me3R8me2 vs H3T3phK4R8	3.1748e-12
		H3T3phK4me3R8me2 vs H3T3K4me3R8	3.1748e-12
		H3T3phK4me3R8me2 vs H3T3K4R8me2	3.1748e-12
		H3T3phK4me3R8me2 vs H3T3K4me3R8me2	3.1748e-12
		H3T3phK4me3R8me2 vs H3T3phK4me3R8	0.898121
		H3T3phK4me3R8me2 vs H3T3phK4R8me2	3.1748e-12
		H3T3phK4me3R8me2 vs H3T3phK4R8 & H3T3K4me3R8me2	8.731e-07
		H3T3phK4R8 vs H3T3K4me3R8	3.1748e-12
		H3T3phK4R8 vs H3T3K4R8me2	0.924624
		H3T3phK4R8 vs H3T3K4me3R8me2	0.993978
		H3T3phK4R8 vs H3T3phK4me3R8	3.1748e-12
		H3T3phK4R8 vs H3T3phK4R8me2	0.987949
		H3T3phK4R8 vs H3T3phK4R8 & H3T3K4me3R8me2	3.1748e-12
		H3T3K4me3R8 vs H3T3K4R8me2	3.1748e-12
		H3T3K4me3R8 vs H3T3K4me3R8me2	3.1748e-12
		H3T3K4me3R8 vs H3T3phK4me3R8	3.1748e-12
		H3T3K4me3R8 vs H3T3phK4R8me2	3.1748e-12
		H3T3K4me3R8 vs H3T3phK4R8 & H3T3K4me3R8me2	3.1748e-12
		H3T3K4R8me2 vs H3T3K4me3R8me2	1
		H3T3K4R8me2 vs H3T3phK4me3R8	3.1748e-12
		H3T3K4R8me2 vs H3T3phK4R8me2	1
		H3T3K4R8me2 vs H3T3phK4R8 & H3T3K4me3R8me2	3.1748e-12
		H3T3K4me3R8me2 vs H3T3phK4me3R8	3.1748e-12
		H3T3K4me3R8me2 vs H3T3phK4R8me2	1
		H3T3K4me3R8me2 vs H3T3phK4R8 & H3T3K4me3R8me2	3.1748e-12
		H3T3phK4me3R8 vs H3T3phK4R8me2	3.1748e-12
		H3T3phK4me3R8 vs H3T3phK4R8 & H3T3K4me3R8me2	3.114e-11
		H3T3phK4R8me2 vs H3T3phK4R8 & H3T3K4me3R8me2	3.1748e-12
